# Supplementary material for: Structural Basis of Eco1-Mediated Cohesin Acetylation
Source: Sci Rep. 2017 Mar 14;7:44313. doi: 10.1038/srep44313 (PMC5349539; doi:10.1038/srep44313)
Supplement: Supplementary Table S1 [file srep44313-s2.xls]

## Sheet: Acetyl (K)Sites
Proteins	Positions within proteins	Leading proteins	Protein	Protein names	Gene names	Fasta headers	Localization prob	Score diff	Localization prob BW-1	Score diff BW-1	PEP BW-1	Score BW-1	Localization prob BW-2	Score diff BW-2	PEP BW-2	Score BW-2	Localization prob BW-3	Score diff BW-3	PEP BW-3	Score BW-3	Localization prob BW-4	Score diff BW-4	PEP BW-4	Score BW-4	Localization prob S1	Score diff S1	PEP S1	Score S1	Localization prob S10	Score diff S10	PEP S10	Score S10	Localization prob S11	Score diff S11	PEP S11	Score S11	Localization prob S12	Score diff S12	PEP S12	Score S12	Localization prob S13	Score diff S13	PEP S13	Score S13	Localization prob S14	Score diff S14	PEP S14	Score S14	Localization prob S2
P43605	37	P43605	P43605	N-acetyltransferase ECO1	ECO1	>sp|P43605|ECO1_YEAST N-acetyltransferase ECO1 OS=Saccharomyces cerevisiae (strain ATCC 204508 / S288c) GN=ECO1 PE=1 SV=1	1	164.411									1	277.442	1.53906e-95	277.44
P47037	318	P47037	P47037	Structural maintenance of chromosomes protein 3	SMC3	>sp|P47037|SMC3_YEAST Structural maintenance of chromosomes protein 3 OS=Saccharomyces cerevisiae (strain ATCC 204508 / S288c) GN=SMC3 PE=1 SV=1	1	273.986	1	246.96	2.62519e-19	246.96	1	155.572	3.20467e-49	347.76	1	285.752	8.03953e-26	285.75	1	273.986	1.12238e-38	313.54
P43605	260	P43605	P43605	N-acetyltransferase ECO1	ECO1	>sp|P43605|ECO1_YEAST N-acetyltransferase ECO1 OS=Saccharomyces cerevisiae (strain ATCC 204508 / S288c) GN=ECO1 PE=1 SV=1	1	204.78													1	242.101	1.06997e-66	242.1					1	97.0952	2.5321e-22	215.51					1	204.78	4.76628e-17	204.78
P40090	267	P40090	P40090	MAU2 chromatid cohesion factor homolog	SCC4	>sp|P40090|SCC4_YEAST MAU2 chromatid cohesion factor homolog OS=Saccharomyces cerevisiae (strain ATCC 204508 / S288c) GN=SCC4 PE=1 SV=1	1	187.367																									1	142.323	0.000114345	142.32	1	187.367	5.46402e-60	355.43
P47037	112	P47037	P47037	Structural maintenance of chromosomes protein 3	SMC3	>sp|P47037|SMC3_YEAST Structural maintenance of chromosomes protein 3 OS=Saccharomyces cerevisiae (strain ATCC 204508 / S288c) GN=SMC3 PE=1 SV=1	1	338.226									1	325.236	2.28476e-41	325.24	1	338.226	5.89109e-42	338.23
P47037	113	P47037	P47037	Structural maintenance of chromosomes protein 3	SMC3	>sp|P47037|SMC3_YEAST Structural maintenance of chromosomes protein 3 OS=Saccharomyces cerevisiae (strain ATCC 204508 / S288c) GN=SMC3 PE=1 SV=1	1	338.226									1	325.236	2.28476e-41	325.24	1	338.226	5.89109e-42	338.23
P43605	13	P43605	P43605	N-acetyltransferase ECO1	ECO1	>sp|P43605|ECO1_YEAST N-acetyltransferase ECO1 OS=Saccharomyces cerevisiae (strain ATCC 204508 / S288c) GN=ECO1 PE=1 SV=1	1	119.88									1	303.037	1.3299e-20	303.04	1	261.409	1.61055e-10	261.41					1	216.343	2.49373e-07	216.34	1	210.639	3.058e-07	210.64	1	212.832	2.79828e-07	212.83	1	153.739	0.00139852	153.74	1	119.88	0.000381532	187.85	1
P43605	20	P43605	P43605	N-acetyltransferase ECO1	ECO1	>sp|P43605|ECO1_YEAST N-acetyltransferase ECO1 OS=Saccharomyces cerevisiae (strain ATCC 204508 / S288c) GN=ECO1 PE=1 SV=1	1	155.941									1	265.286	2.48957e-40	265.29	0.99993	41.5475	2.60684e-06	150.91					1	177.436	7.17202e-19	193.8					1	155.941	1.48285e-19	194.94
P32908	473	P32908	P32908	Structural maintenance of chromosomes protein 1	SMC1	>sp|P32908|SMC1_YEAST Structural maintenance of chromosomes protein 1 OS=Saccharomyces cerevisiae (strain ATCC 204508 / S288c) GN=SMC1 PE=1 SV=1	1	143.991					1	197.382	1.37579e-19	197.38	1	256.672	2.09317e-39	256.67	1	143.991	1.17757e-14	188.96
Q04264	572	Q04264	Q04264	Sister chromatid cohesion protein PDS5	PDS5	>sp|Q04264|PDS5_YEAST Sister chromatid cohesion protein PDS5 OS=Saccharomyces cerevisiae (strain ATCC 204508 / S288c) GN=PDS5 PE=1 SV=1	1	95.9813
Q04264	831	Q04264	Q04264	Sister chromatid cohesion protein PDS5	PDS5	>sp|Q04264|PDS5_YEAST Sister chromatid cohesion protein PDS5 OS=Saccharomyces cerevisiae (strain ATCC 204508 / S288c) GN=PDS5 PE=1 SV=1	1	157.2
P47037	1072	P47037	P47037	Structural maintenance of chromosomes protein 3	SMC3	>sp|P47037|SMC3_YEAST Structural maintenance of chromosomes protein 3 OS=Saccharomyces cerevisiae (strain ATCC 204508 / S288c) GN=SMC3 PE=1 SV=1	1	88.6267	1	129.024	6.94373e-29	195.7	1	166.215	7.51506e-16	166.21	1	94.2594	3.17886e-09	125.91	1	88.6267	0.000459435	88.627
Q04002	924	Q04002	Q04002	Sister chromatid cohesion protein 2	SCC2	>sp|Q04002|SCC2_YEAST Sister chromatid cohesion protein 2 OS=Saccharomyces cerevisiae (strain ATCC 204508 / S288c) GN=SCC2 PE=1 SV=1	1	242.455																																					1	242.455	2.17065e-28	242.45
P43605	185	P43605	P43605	N-acetyltransferase ECO1	ECO1	>sp|P43605|ECO1_YEAST N-acetyltransferase ECO1 OS=Saccharomyces cerevisiae (strain ATCC 204508 / S288c) GN=ECO1 PE=1 SV=1	1	215.616									1	218.249	3.33694e-27	218.25	1	189.506	2.27453e-15	189.51					1	215.616	3.97648e-27	215.62
P43605	102	P43605	P43605	N-acetyltransferase ECO1	ECO1	>sp|P43605|ECO1_YEAST N-acetyltransferase ECO1 OS=Saccharomyces cerevisiae (strain ATCC 204508 / S288c) GN=ECO1 PE=1 SV=1	1	75.1121									1	138.094	5.13836e-19	240.46	1	275.415	2.08834e-25	275.42					1	85.0134	2.13961e-12	207.97	1	174.592	4.23165e-08	174.59	1	46.8389	1.78101e-08	185.27	1	159.177	8.42454e-06	159.18	1	75.1121	6.5088e-06	162.46	1
P43605	9	P43605	P43605	N-acetyltransferase ECO1	ECO1	>sp|P43605|ECO1_YEAST N-acetyltransferase ECO1 OS=Saccharomyces cerevisiae (strain ATCC 204508 / S288c) GN=ECO1 PE=1 SV=1	1	119.88									1	303.037	1.3299e-20	303.04	1	261.409	1.61055e-10	261.41					1	216.343	9.55821e-07	219.35	1	210.639	3.058e-07	210.64	1	212.832	1.63194e-07	244.58	1	63.4464	1.32405e-05	188.48	1	119.88	0.00169403	162.48	1
Q04264	365	Q04264	Q04264	Sister chromatid cohesion protein PDS5	PDS5	>sp|Q04264|PDS5_YEAST Sister chromatid cohesion protein PDS5 OS=Saccharomyces cerevisiae (strain ATCC 204508 / S288c) GN=PDS5 PE=1 SV=1	1	124.251
Q12158	363	Q12158	Q12158	Sister chromatid cohesion protein 1	MCD1	>sp|Q12158|SCC1_YEAST Sister chromatid cohesion protein 1 OS=Saccharomyces cerevisiae (strain ATCC 204508 / S288c) GN=MCD1 PE=1 SV=1	1	231.711																																									1
P43605	28	P43605	P43605	N-acetyltransferase ECO1	ECO1	>sp|P43605|ECO1_YEAST N-acetyltransferase ECO1 OS=Saccharomyces cerevisiae (strain ATCC 204508 / S288c) GN=ECO1 PE=1 SV=1	1	103.834									1	165.865	0.000377851	193.28	1	136.395	0.00161121	152.7					1	278.164	1.70607e-19	278.16	1	150.051	0.000233978	150.05	1	103.834	2.2138e-10	200.55	1	128.081	0.0107256	128.08	1	167.179	0.000697319	167.18	1
P43605	31	P43605	P43605	N-acetyltransferase ECO1	ECO1	>sp|P43605|ECO1_YEAST N-acetyltransferase ECO1 OS=Saccharomyces cerevisiae (strain ATCC 204508 / S288c) GN=ECO1 PE=1 SV=1	1	103.834									1	165.865	3.52253e-05	165.86	1	136.395	0.00128107	136.39					1	278.164	1.70607e-19	278.16	1	150.051	0.000233978	150.05	1	103.834	2.2138e-10	200.55
Q99359	119	Q99359	Q99359	Protein RAD61	RAD61	>sp|Q99359|RAD61_YEAST Protein RAD61 OS=Saccharomyces cerevisiae (strain ATCC 204508 / S288c) GN=RAD61 PE=1 SV=1	1	203.114																					1	203.114	2.32747e-19	281.93
Q99359	220	Q99359	Q99359	Protein RAD61	RAD61	>sp|Q99359|RAD61_YEAST Protein RAD61 OS=Saccharomyces cerevisiae (strain ATCC 204508 / S288c) GN=RAD61 PE=1 SV=1	1	160.48																					1	160.48	3.99825e-19	275.83
Q04002	1188	Q04002	Q04002	Sister chromatid cohesion protein 2	SCC2	>sp|Q04002|SCC2_YEAST Sister chromatid cohesion protein 2 OS=Saccharomyces cerevisiae (strain ATCC 204508 / S288c) GN=SCC2 PE=1 SV=1	1	135.715																																					1	135.715	3.19219e-18	218.63
Q99359	105	Q99359	Q99359	Protein RAD61	RAD61	>sp|Q99359|RAD61_YEAST Protein RAD61 OS=Saccharomyces cerevisiae (strain ATCC 204508 / S288c) GN=RAD61 PE=1 SV=1	1	98.9432																					1	98.9432	7.5551e-18	212.95
Q04002	168	Q04002	Q04002	Sister chromatid cohesion protein 2	SCC2	>sp|Q04002|SCC2_YEAST Sister chromatid cohesion protein 2 OS=Saccharomyces cerevisiae (strain ATCC 204508 / S288c) GN=SCC2 PE=1 SV=1	1	175.928																																					1	175.928	1.09408e-17	178.73
Q99359	122	Q99359	Q99359	Protein RAD61	RAD61	>sp|Q99359|RAD61_YEAST Protein RAD61 OS=Saccharomyces cerevisiae (strain ATCC 204508 / S288c) GN=RAD61 PE=1 SV=1	1	203.114																					1	203.114	2.03095e-17	220.34
Q99359	248	Q99359	Q99359	Protein RAD61	RAD61	>sp|Q99359|RAD61_YEAST Protein RAD61 OS=Saccharomyces cerevisiae (strain ATCC 204508 / S288c) GN=RAD61 PE=1 SV=1	1	43.291																					1	43.291	2.07357e-16	144.63
Q750N2	1252	Q750N2	Q750N2			>tr|Q750N2|Q750N2_ASHGO AGL076Wp OS=Ashbya gossypii (strain ATCC 10895 / CBS 109.51 / FGSC 9923 / NRRL Y-1056) GN=AGOS_AGL076W PE=4 SV=1	1	70.5287
Q99359	232	Q99359	Q99359	Protein RAD61	RAD61	>sp|Q99359|RAD61_YEAST Protein RAD61 OS=Saccharomyces cerevisiae (strain ATCC 204508 / S288c) GN=RAD61 PE=1 SV=1	1	163.715																					1	163.715	2.47753e-16	163.72
Q750N2	377	Q750N2	Q750N2			>tr|Q750N2|Q750N2_ASHGO AGL076Wp OS=Ashbya gossypii (strain ATCC 10895 / CBS 109.51 / FGSC 9923 / NRRL Y-1056) GN=AGOS_AGL076W PE=4 SV=1	1	251.905
Q04264	1097	Q04264	Q04264	Sister chromatid cohesion protein PDS5	PDS5	>sp|Q04264|PDS5_YEAST Sister chromatid cohesion protein PDS5 OS=Saccharomyces cerevisiae (strain ATCC 204508 / S288c) GN=PDS5 PE=1 SV=1	1	65.1068
P43605	103	P43605	P43605	N-acetyltransferase ECO1	ECO1	>sp|P43605|ECO1_YEAST N-acetyltransferase ECO1 OS=Saccharomyces cerevisiae (strain ATCC 204508 / S288c) GN=ECO1 PE=1 SV=1	1	75.1121									1	138.094	8.44129e-14	273.27	1	242.48	5.02892e-08	242.48					1	85.0134	1.72549e-07	225.13	1	132.502	3.5181e-07	201.48	1	46.8389	1.26281e-07	230.06	1	145.294	4.6379e-05	172.57	1	75.1121	2.84678e-07	213.18	1
P40541	13	P40541	P40541	Cohesin subunit SCC3	IRR1	>sp|P40541|SCC3_YEAST Cohesin subunit SCC3 OS=Saccharomyces cerevisiae (strain ATCC 204508 / S288c) GN=IRR1 PE=1 SV=1	1	166.215									1	167.589	2.61099e-13	167.59	1	166.215	3.21341e-13	166.21
Q04264	830	Q04264	Q04264	Sister chromatid cohesion protein PDS5	PDS5	>sp|Q04264|PDS5_YEAST Sister chromatid cohesion protein PDS5 OS=Saccharomyces cerevisiae (strain ATCC 204508 / S288c) GN=PDS5 PE=1 SV=1	1	91.6203
P32908	267	P32908	P32908	Structural maintenance of chromosomes protein 1	SMC1	>sp|P32908|SMC1_YEAST Structural maintenance of chromosomes protein 1 OS=Saccharomyces cerevisiae (strain ATCC 204508 / S288c) GN=SMC1 PE=1 SV=1	1	160.65					1	144.803	0.00093356	144.8	1	245.395	3.4148e-13	245.4	1	160.65	0.000111711	160.65
P32908	95	P32908	P32908	Structural maintenance of chromosomes protein 1	SMC1	>sp|P32908|SMC1_YEAST Structural maintenance of chromosomes protein 1 OS=Saccharomyces cerevisiae (strain ATCC 204508 / S288c) GN=SMC1 PE=1 SV=1	1	114.203									1	114.203	7.70994e-13	114.2
Q99359	108	Q99359	Q99359	Protein RAD61	RAD61	>sp|Q99359|RAD61_YEAST Protein RAD61 OS=Saccharomyces cerevisiae (strain ATCC 204508 / S288c) GN=RAD61 PE=1 SV=1	1	218.78																					1	218.78	2.96621e-12	218.78
P32908	691	P32908	P32908	Structural maintenance of chromosomes protein 1	SMC1	>sp|P32908|SMC1_YEAST Structural maintenance of chromosomes protein 1 OS=Saccharomyces cerevisiae (strain ATCC 204508 / S288c) GN=SMC1 PE=1 SV=1	1	125.5	1	205.282	4.21195e-12	205.28	1	117.203	1.75131e-08	186.85	1	181.506	3.26649e-08	181.51	1	125.5	0.00299606	125.5
Q04264	10	Q04264	Q04264	Sister chromatid cohesion protein PDS5	PDS5	>sp|Q04264|PDS5_YEAST Sister chromatid cohesion protein PDS5 OS=Saccharomyces cerevisiae (strain ATCC 204508 / S288c) GN=PDS5 PE=1 SV=1	1	139.51
Q750N2	373	Q750N2	Q750N2			>tr|Q750N2|Q750N2_ASHGO AGL076Wp OS=Ashbya gossypii (strain ATCC 10895 / CBS 109.51 / FGSC 9923 / NRRL Y-1056) GN=AGOS_AGL076W PE=4 SV=1	1	138.236
Q99359	430	Q99359	Q99359	Protein RAD61	RAD61	>sp|Q99359|RAD61_YEAST Protein RAD61 OS=Saccharomyces cerevisiae (strain ATCC 204508 / S288c) GN=RAD61 PE=1 SV=1	1	225.86																					1	225.86	7.1492e-12	225.86
P32908	851	P32908	P32908	Structural maintenance of chromosomes protein 1	SMC1	>sp|P32908|SMC1_YEAST Structural maintenance of chromosomes protein 1 OS=Saccharomyces cerevisiae (strain ATCC 204508 / S288c) GN=SMC1 PE=1 SV=1	1	218.677													1	218.677	1.4776e-11	218.68
Q99359	261	Q99359	Q99359	Protein RAD61	RAD61	>sp|Q99359|RAD61_YEAST Protein RAD61 OS=Saccharomyces cerevisiae (strain ATCC 204508 / S288c) GN=RAD61 PE=1 SV=1	1	159.038																					1	159.038	3.56709e-10	159.04
Q99359	218	Q99359	Q99359	Protein RAD61	RAD61	>sp|Q99359|RAD61_YEAST Protein RAD61 OS=Saccharomyces cerevisiae (strain ATCC 204508 / S288c) GN=RAD61 PE=1 SV=1	1	162.97																					1	162.97	7.02887e-10	165.17
Q04264	615	Q04264	Q04264	Sister chromatid cohesion protein PDS5	PDS5	>sp|Q04264|PDS5_YEAST Sister chromatid cohesion protein PDS5 OS=Saccharomyces cerevisiae (strain ATCC 204508 / S288c) GN=PDS5 PE=1 SV=1	1	201.476
Q04264	763	Q04264	Q04264	Sister chromatid cohesion protein PDS5	PDS5	>sp|Q04264|PDS5_YEAST Sister chromatid cohesion protein PDS5 OS=Saccharomyces cerevisiae (strain ATCC 204508 / S288c) GN=PDS5 PE=1 SV=1	1	196.496
Q04264	1171	Q04264	Q04264	Sister chromatid cohesion protein PDS5	PDS5	>sp|Q04264|PDS5_YEAST Sister chromatid cohesion protein PDS5 OS=Saccharomyces cerevisiae (strain ATCC 204508 / S288c) GN=PDS5 PE=1 SV=1	1	181.506
Q12158	310	Q12158	Q12158	Sister chromatid cohesion protein 1	MCD1	>sp|Q12158|SCC1_YEAST Sister chromatid cohesion protein 1 OS=Saccharomyces cerevisiae (strain ATCC 204508 / S288c) GN=MCD1 PE=1 SV=1	1	138.094																																									1
Q04264	938	Q04264	Q04264	Sister chromatid cohesion protein PDS5	PDS5	>sp|Q04264|PDS5_YEAST Sister chromatid cohesion protein PDS5 OS=Saccharomyces cerevisiae (strain ATCC 204508 / S288c) GN=PDS5 PE=1 SV=1	1	183.232
Q99359	77	Q99359	Q99359	Protein RAD61	RAD61	>sp|Q99359|RAD61_YEAST Protein RAD61 OS=Saccharomyces cerevisiae (strain ATCC 204508 / S288c) GN=RAD61 PE=1 SV=1	1	106.435																					1	106.435	3.04418e-08	150.91
P40090	452	P40090	P40090	MAU2 chromatid cohesion factor homolog	SCC4	>sp|P40090|SCC4_YEAST MAU2 chromatid cohesion factor homolog OS=Saccharomyces cerevisiae (strain ATCC 204508 / S288c) GN=SCC4 PE=1 SV=1	1	100.542																													1	100.542	4.75603e-08	176.25
P32908	1124	P32908	P32908	Structural maintenance of chromosomes protein 1	SMC1	>sp|P32908|SMC1_YEAST Structural maintenance of chromosomes protein 1 OS=Saccharomyces cerevisiae (strain ATCC 204508 / S288c) GN=SMC1 PE=1 SV=1	1	239.87	1	215.341	3.26557e-07	215.34	1	189.296	3.27173e-06	189.3	1	197.361	4.62492e-07	197.36	1	239.87	7.98779e-08	239.87
Q99359	63	Q99359	Q99359	Protein RAD61	RAD61	>sp|Q99359|RAD61_YEAST Protein RAD61 OS=Saccharomyces cerevisiae (strain ATCC 204508 / S288c) GN=RAD61 PE=1 SV=1	1	106.435																					1	106.435	1.08177e-07	142.85
P47037	1023	P47037	P47037	Structural maintenance of chromosomes protein 3	SMC3	>sp|P47037|SMC3_YEAST Structural maintenance of chromosomes protein 3 OS=Saccharomyces cerevisiae (strain ATCC 204508 / S288c) GN=SMC3 PE=1 SV=1	1	99.7468	1	92.8004	1.28589e-07	167.69	1	156.572	3.72454e-07	156.57	1	108.137	0.00417382	111.34	1	99.7468	0.0117566	99.747
Q99359	131	Q99359	Q99359	Protein RAD61	RAD61	>sp|Q99359|RAD61_YEAST Protein RAD61 OS=Saccharomyces cerevisiae (strain ATCC 204508 / S288c) GN=RAD61 PE=1 SV=1	1	80.4394																					1	80.4394	2.22434e-07	80.439
Q99359	268	Q99359	Q99359	Protein RAD61	RAD61	>sp|Q99359|RAD61_YEAST Protein RAD61 OS=Saccharomyces cerevisiae (strain ATCC 204508 / S288c) GN=RAD61 PE=1 SV=1	1	153.044																					1	153.044	2.48876e-07	153.04
Q99359	92	Q99359	Q99359	Protein RAD61	RAD61	>sp|Q99359|RAD61_YEAST Protein RAD61 OS=Saccharomyces cerevisiae (strain ATCC 204508 / S288c) GN=RAD61 PE=1 SV=1	1	131.249																					1	131.249	6.86445e-07	149.53
Q04264	725	Q04264	Q04264	Sister chromatid cohesion protein PDS5	PDS5	>sp|Q04264|PDS5_YEAST Sister chromatid cohesion protein PDS5 OS=Saccharomyces cerevisiae (strain ATCC 204508 / S288c) GN=PDS5 PE=1 SV=1	1	146.2
Q04264	915	Q04264	Q04264	Sister chromatid cohesion protein PDS5	PDS5	>sp|Q04264|PDS5_YEAST Sister chromatid cohesion protein PDS5 OS=Saccharomyces cerevisiae (strain ATCC 204508 / S288c) GN=PDS5 PE=1 SV=1	1	110.51
Q04264	677	Q04264	Q04264	Sister chromatid cohesion protein PDS5	PDS5	>sp|Q04264|PDS5_YEAST Sister chromatid cohesion protein PDS5 OS=Saccharomyces cerevisiae (strain ATCC 204508 / S288c) GN=PDS5 PE=1 SV=1	1	177.633
Q750N2	745	Q750N2	Q750N2			>tr|Q750N2|Q750N2_ASHGO AGL076Wp OS=Ashbya gossypii (strain ATCC 10895 / CBS 109.51 / FGSC 9923 / NRRL Y-1056) GN=AGOS_AGL076W PE=4 SV=1	1	93.9091
Q04264	392	Q04264	Q04264	Sister chromatid cohesion protein PDS5	PDS5	>sp|Q04264|PDS5_YEAST Sister chromatid cohesion protein PDS5 OS=Saccharomyces cerevisiae (strain ATCC 204508 / S288c) GN=PDS5 PE=1 SV=1	1	183.805
Q04002	655	Q04002	Q04002	Sister chromatid cohesion protein 2	SCC2	>sp|Q04002|SCC2_YEAST Sister chromatid cohesion protein 2 OS=Saccharomyces cerevisiae (strain ATCC 204508 / S288c) GN=SCC2 PE=1 SV=1	1	186.763																																					1	186.763	4.17756e-06	186.76
P40090	341	P40090	P40090	MAU2 chromatid cohesion factor homolog	SCC4	>sp|P40090|SCC4_YEAST MAU2 chromatid cohesion factor homolog OS=Saccharomyces cerevisiae (strain ATCC 204508 / S288c) GN=SCC4 PE=1 SV=1	1	136.425																													1	136.425	1.06272e-05	136.43
Q75E93	47	Q75E93	Q75E93			>tr|Q75E93|Q75E93_ASHGO AAR187Cp OS=Ashbya gossypii (strain ATCC 10895 / CBS 109.51 / FGSC 9923 / NRRL Y-1056) GN=AGOS_AAR187C PE=1 SV=1	1	132.31
Q04264	33	Q04264	Q04264	Sister chromatid cohesion protein PDS5	PDS5	>sp|Q04264|PDS5_YEAST Sister chromatid cohesion protein PDS5 OS=Saccharomyces cerevisiae (strain ATCC 204508 / S288c) GN=PDS5 PE=1 SV=1	1	114.63
Q99359	183	Q99359	Q99359	Protein RAD61	RAD61	>sp|Q99359|RAD61_YEAST Protein RAD61 OS=Saccharomyces cerevisiae (strain ATCC 204508 / S288c) GN=RAD61 PE=1 SV=1	1	157.577																					1	157.577	1.15569e-05	157.58
Q04002	1060	Q04002	Q04002	Sister chromatid cohesion protein 2	SCC2	>sp|Q04002|SCC2_YEAST Sister chromatid cohesion protein 2 OS=Saccharomyces cerevisiae (strain ATCC 204508 / S288c) GN=SCC2 PE=1 SV=1	1	152.707																																					1	152.707	1.5144e-05	152.71
Q04264	357	Q04264	Q04264	Sister chromatid cohesion protein PDS5	PDS5	>sp|Q04264|PDS5_YEAST Sister chromatid cohesion protein PDS5 OS=Saccharomyces cerevisiae (strain ATCC 204508 / S288c) GN=PDS5 PE=1 SV=1	1	173.059
Q750N2	3	Q750N2	Q750N2			>tr|Q750N2|Q750N2_ASHGO AGL076Wp OS=Ashbya gossypii (strain ATCC 10895 / CBS 109.51 / FGSC 9923 / NRRL Y-1056) GN=AGOS_AGL076W PE=4 SV=1	1	198.546
Q750N2	9	Q750N2	Q750N2			>tr|Q750N2|Q750N2_ASHGO AGL076Wp OS=Ashbya gossypii (strain ATCC 10895 / CBS 109.51 / FGSC 9923 / NRRL Y-1056) GN=AGOS_AGL076W PE=4 SV=1	1	198.546
Q04002	165	Q04002	Q04002	Sister chromatid cohesion protein 2	SCC2	>sp|Q04002|SCC2_YEAST Sister chromatid cohesion protein 2 OS=Saccharomyces cerevisiae (strain ATCC 204508 / S288c) GN=SCC2 PE=1 SV=1	1	132.735																																					1	132.735	3.12838e-05	132.74
Q04264	54	Q04264	Q04264	Sister chromatid cohesion protein PDS5	PDS5	>sp|Q04264|PDS5_YEAST Sister chromatid cohesion protein PDS5 OS=Saccharomyces cerevisiae (strain ATCC 204508 / S288c) GN=PDS5 PE=1 SV=1	1	106.229
Q99359	324	Q99359	Q99359	Protein RAD61	RAD61	>sp|Q99359|RAD61_YEAST Protein RAD61 OS=Saccharomyces cerevisiae (strain ATCC 204508 / S288c) GN=RAD61 PE=1 SV=1	1	246.26																					1	246.26	3.74227e-05	246.26
Q04264	1208	Q04264	Q04264	Sister chromatid cohesion protein PDS5	PDS5	>sp|Q04264|PDS5_YEAST Sister chromatid cohesion protein PDS5 OS=Saccharomyces cerevisiae (strain ATCC 204508 / S288c) GN=PDS5 PE=1 SV=1	1	172.755
Q12158	165	Q12158	Q12158	Sister chromatid cohesion protein 1	MCD1	>sp|Q12158|SCC1_YEAST Sister chromatid cohesion protein 1 OS=Saccharomyces cerevisiae (strain ATCC 204508 / S288c) GN=MCD1 PE=1 SV=1	1	128.707																																									1
Q750N2	1235	Q750N2	Q750N2			>tr|Q750N2|Q750N2_ASHGO AGL076Wp OS=Ashbya gossypii (strain ATCC 10895 / CBS 109.51 / FGSC 9923 / NRRL Y-1056) GN=AGOS_AGL076W PE=4 SV=1	1	114.029
Q75E93	162	Q75E93	Q75E93			>tr|Q75E93|Q75E93_ASHGO AAR187Cp OS=Ashbya gossypii (strain ATCC 10895 / CBS 109.51 / FGSC 9923 / NRRL Y-1056) GN=AGOS_AAR187C PE=1 SV=1	1	111.007
Q04264	1083	Q04264	Q04264	Sister chromatid cohesion protein PDS5	PDS5	>sp|Q04264|PDS5_YEAST Sister chromatid cohesion protein PDS5 OS=Saccharomyces cerevisiae (strain ATCC 204508 / S288c) GN=PDS5 PE=1 SV=1	1	81.0262
Q99359	85	Q99359	Q99359	Protein RAD61	RAD61	>sp|Q99359|RAD61_YEAST Protein RAD61 OS=Saccharomyces cerevisiae (strain ATCC 204508 / S288c) GN=RAD61 PE=1 SV=1	1	83.8686																					1	83.8686	0.000167203	102.07
P40090	276	P40090	P40090	MAU2 chromatid cohesion factor homolog	SCC4	>sp|P40090|SCC4_YEAST MAU2 chromatid cohesion factor homolog OS=Saccharomyces cerevisiae (strain ATCC 204508 / S288c) GN=SCC4 PE=1 SV=1	1	154.102																													1	154.102	0.000167372	154.1
Q750N2	1214	Q750N2	Q750N2			>tr|Q750N2|Q750N2_ASHGO AGL076Wp OS=Ashbya gossypii (strain ATCC 10895 / CBS 109.51 / FGSC 9923 / NRRL Y-1056) GN=AGOS_AGL076W PE=4 SV=1	1	128.382
Q04264	500	Q04264	Q04264	Sister chromatid cohesion protein PDS5	PDS5	>sp|Q04264|PDS5_YEAST Sister chromatid cohesion protein PDS5 OS=Saccharomyces cerevisiae (strain ATCC 204508 / S288c) GN=PDS5 PE=1 SV=1	1	168.607
P32908	394	P32908	P32908	Structural maintenance of chromosomes protein 1	SMC1	>sp|P32908|SMC1_YEAST Structural maintenance of chromosomes protein 1 OS=Saccharomyces cerevisiae (strain ATCC 204508 / S288c) GN=SMC1 PE=1 SV=1	1	125.515									1	125.515	0.000287976	125.51
Q12158	521	Q12158	Q12158	Sister chromatid cohesion protein 1	MCD1	>sp|Q12158|SCC1_YEAST Sister chromatid cohesion protein 1 OS=Saccharomyces cerevisiae (strain ATCC 204508 / S288c) GN=MCD1 PE=1 SV=1	1	160.843																																									1
P40541	120	P40541	P40541	Cohesin subunit SCC3	IRR1	>sp|P40541|SCC3_YEAST Cohesin subunit SCC3 OS=Saccharomyces cerevisiae (strain ATCC 204508 / S288c) GN=IRR1 PE=1 SV=1	1	191.785	1	147.244	0.00220527	147.24					1	191.785	0.000307256	191.79
Q750N2	696	Q750N2	Q750N2			>tr|Q750N2|Q750N2_ASHGO AGL076Wp OS=Ashbya gossypii (strain ATCC 10895 / CBS 109.51 / FGSC 9923 / NRRL Y-1056) GN=AGOS_AGL076W PE=4 SV=1	1	208.265
Q750N2	577	Q750N2	Q750N2			>tr|Q750N2|Q750N2_ASHGO AGL076Wp OS=Ashbya gossypii (strain ATCC 10895 / CBS 109.51 / FGSC 9923 / NRRL Y-1056) GN=AGOS_AGL076W PE=4 SV=1	1	166.476
Q99359	281	Q99359	Q99359	Protein RAD61	RAD61	>sp|Q99359|RAD61_YEAST Protein RAD61 OS=Saccharomyces cerevisiae (strain ATCC 204508 / S288c) GN=RAD61 PE=1 SV=1	1	89.2973																					1	89.2973	0.00037921	89.297
Q04264	756	Q04264	Q04264	Sister chromatid cohesion protein PDS5	PDS5	>sp|Q04264|PDS5_YEAST Sister chromatid cohesion protein PDS5 OS=Saccharomyces cerevisiae (strain ATCC 204508 / S288c) GN=PDS5 PE=1 SV=1	1	191.785
Q99359	438	Q99359	Q99359	Protein RAD61	RAD61	>sp|Q99359|RAD61_YEAST Protein RAD61 OS=Saccharomyces cerevisiae (strain ATCC 204508 / S288c) GN=RAD61 PE=1 SV=1	1	173.188																					1	173.188	0.000406323	173.19
Q99359	190	Q99359	Q99359	Protein RAD61	RAD61	>sp|Q99359|RAD61_YEAST Protein RAD61 OS=Saccharomyces cerevisiae (strain ATCC 204508 / S288c) GN=RAD61 PE=1 SV=1	1	100.042																					1	100.042	0.000414249	100.04
Q750N2	522	Q750N2	Q750N2			>tr|Q750N2|Q750N2_ASHGO AGL076Wp OS=Ashbya gossypii (strain ATCC 10895 / CBS 109.51 / FGSC 9923 / NRRL Y-1056) GN=AGOS_AGL076W PE=4 SV=1	1	170.521
Q750N2	777	Q750N2	Q750N2			>tr|Q750N2|Q750N2_ASHGO AGL076Wp OS=Ashbya gossypii (strain ATCC 10895 / CBS 109.51 / FGSC 9923 / NRRL Y-1056) GN=AGOS_AGL076W PE=4 SV=1	1	157.349
Q04002	1392	Q04002	Q04002	Sister chromatid cohesion protein 2	SCC2	>sp|Q04002|SCC2_YEAST Sister chromatid cohesion protein 2 OS=Saccharomyces cerevisiae (strain ATCC 204508 / S288c) GN=SCC2 PE=1 SV=1	1	102.9																																	1	102.9	0.000465504	102.9
P43605	209	P43605	P43605	N-acetyltransferase ECO1	ECO1	>sp|P43605|ECO1_YEAST N-acetyltransferase ECO1 OS=Saccharomyces cerevisiae (strain ATCC 204508 / S288c) GN=ECO1 PE=1 SV=1	1	143.142																					1	143.142	0.000467123	143.14
P32908	766	P32908	P32908	Structural maintenance of chromosomes protein 1	SMC1	>sp|P32908|SMC1_YEAST Structural maintenance of chromosomes protein 1 OS=Saccharomyces cerevisiae (strain ATCC 204508 / S288c) GN=SMC1 PE=1 SV=1	1	140.156	1	126.398	0.00498645	138.42	1	140.156	0.000470855	157.56	1	142.827	0.0204935	142.83
Q99359	383	Q99359	Q99359	Protein RAD61	RAD61	>sp|Q99359|RAD61_YEAST Protein RAD61 OS=Saccharomyces cerevisiae (strain ATCC 204508 / S288c) GN=RAD61 PE=1 SV=1	1	158.815																					1	158.815	0.000531207	158.81
P40090	611	P40090	P40090	MAU2 chromatid cohesion factor homolog	SCC4	>sp|P40090|SCC4_YEAST MAU2 chromatid cohesion factor homolog OS=Saccharomyces cerevisiae (strain ATCC 204508 / S288c) GN=SCC4 PE=1 SV=1	1	149.216																													1	149.216	0.000568535	149.22
Q99359	161	Q99359	Q99359	Protein RAD61	RAD61	>sp|Q99359|RAD61_YEAST Protein RAD61 OS=Saccharomyces cerevisiae (strain ATCC 204508 / S288c) GN=RAD61 PE=1 SV=1	1	156.084																					1	156.084	0.000627436	156.08
Q04264	852	Q04264	Q04264	Sister chromatid cohesion protein PDS5	PDS5	>sp|Q04264|PDS5_YEAST Sister chromatid cohesion protein PDS5 OS=Saccharomyces cerevisiae (strain ATCC 204508 / S288c) GN=PDS5 PE=1 SV=1	1	156.084
Q04002	217	Q04002	Q04002	Sister chromatid cohesion protein 2	SCC2	>sp|Q04002|SCC2_YEAST Sister chromatid cohesion protein 2 OS=Saccharomyces cerevisiae (strain ATCC 204508 / S288c) GN=SCC2 PE=1 SV=1	1	160.221																																	1	107.966	0.0299111	107.97	1	160.221	0.000837457	160.22
Q75E93	155	Q75E93	Q75E93			>tr|Q75E93|Q75E93_ASHGO AAR187Cp OS=Ashbya gossypii (strain ATCC 10895 / CBS 109.51 / FGSC 9923 / NRRL Y-1056) GN=AGOS_AAR187C PE=1 SV=1	1	153.753
Q04264	1102	Q04264	Q04264	Sister chromatid cohesion protein PDS5	PDS5	>sp|Q04264|PDS5_YEAST Sister chromatid cohesion protein PDS5 OS=Saccharomyces cerevisiae (strain ATCC 204508 / S288c) GN=PDS5 PE=1 SV=1	0.998648	28.6841
Q750N2	761	Q750N2	Q750N2			>tr|Q750N2|Q750N2_ASHGO AGL076Wp OS=Ashbya gossypii (strain ATCC 10895 / CBS 109.51 / FGSC 9923 / NRRL Y-1056) GN=AGOS_AGL076W PE=4 SV=1	1	152.399
P40541	887	P40541	P40541	Cohesin subunit SCC3	IRR1	>sp|P40541|SCC3_YEAST Cohesin subunit SCC3 OS=Saccharomyces cerevisiae (strain ATCC 204508 / S288c) GN=IRR1 PE=1 SV=1	1	108.595									1	156.362	0.00122108	156.36	1	108.595	0.0255586	108.59
Q04264	845	Q04264	Q04264	Sister chromatid cohesion protein PDS5	PDS5	>sp|Q04264|PDS5_YEAST Sister chromatid cohesion protein PDS5 OS=Saccharomyces cerevisiae (strain ATCC 204508 / S288c) GN=PDS5 PE=1 SV=1	1	99.0922
Q04264	684	Q04264	Q04264	Sister chromatid cohesion protein PDS5	PDS5	>sp|Q04264|PDS5_YEAST Sister chromatid cohesion protein PDS5 OS=Saccharomyces cerevisiae (strain ATCC 204508 / S288c) GN=PDS5 PE=1 SV=1	1	153.753
Q04002	145	Q04002	Q04002	Sister chromatid cohesion protein 2	SCC2	>sp|Q04002|SCC2_YEAST Sister chromatid cohesion protein 2 OS=Saccharomyces cerevisiae (strain ATCC 204508 / S288c) GN=SCC2 PE=1 SV=1	1	92.9317																																					1	92.9317	0.0016031	92.932
P40090	389	P40090	P40090	MAU2 chromatid cohesion factor homolog	SCC4	>sp|P40090|SCC4_YEAST MAU2 chromatid cohesion factor homolog OS=Saccharomyces cerevisiae (strain ATCC 204508 / S288c) GN=SCC4 PE=1 SV=1	1	109.361																													1	109.361	0.00171736	111.65
Q04264	752	Q04264	Q04264	Sister chromatid cohesion protein PDS5	PDS5	>sp|Q04264|PDS5_YEAST Sister chromatid cohesion protein PDS5 OS=Saccharomyces cerevisiae (strain ATCC 204508 / S288c) GN=PDS5 PE=1 SV=1	0.999815	37.3192
Q750N2	604	Q750N2	Q750N2			>tr|Q750N2|Q750N2_ASHGO AGL076Wp OS=Ashbya gossypii (strain ATCC 10895 / CBS 109.51 / FGSC 9923 / NRRL Y-1056) GN=AGOS_AGL076W PE=4 SV=1	1	138.726
P43605	34	P43605	P43605	N-acetyltransferase ECO1	ECO1	>sp|P43605|ECO1_YEAST N-acetyltransferase ECO1 OS=Saccharomyces cerevisiae (strain ATCC 204508 / S288c) GN=ECO1 PE=1 SV=1	0.983982	17.8838
Q04264	606	Q04264	Q04264	Sister chromatid cohesion protein PDS5	PDS5	>sp|Q04264|PDS5_YEAST Sister chromatid cohesion protein PDS5 OS=Saccharomyces cerevisiae (strain ATCC 204508 / S288c) GN=PDS5 PE=1 SV=1	1	114.013
P32908	361	P32908	P32908	Structural maintenance of chromosomes protein 1	SMC1	>sp|P32908|SMC1_YEAST Structural maintenance of chromosomes protein 1 OS=Saccharomyces cerevisiae (strain ATCC 204508 / S288c) GN=SMC1 PE=1 SV=1	1	199.03	1	193.283	0.0061801	193.28	1	174.768	0.0056935	199.03	1	140.78	0.00256389	231.05	1	199.03	0.0056935	199.03
O13297	11	O13297	O13297	mRNA-capping enzyme subunit beta	CET1	>sp|O13297|CET1_YEAST mRNA-capping enzyme subunit beta OS=Saccharomyces cerevisiae (strain ATCC 204508 / S288c) GN=CET1 PE=1 SV=2	1	96.2294
Q750N2	1208	Q750N2	Q750N2			>tr|Q750N2|Q750N2_ASHGO AGL076Wp OS=Ashbya gossypii (strain ATCC 10895 / CBS 109.51 / FGSC 9923 / NRRL Y-1056) GN=AGOS_AGL076W PE=4 SV=1	1	136.014
P43605	271	P43605	P43605	N-acetyltransferase ECO1	ECO1	>sp|P43605|ECO1_YEAST N-acetyltransferase ECO1 OS=Saccharomyces cerevisiae (strain ATCC 204508 / S288c) GN=ECO1 PE=1 SV=1	1	136.023									1	134.304	0.00261478	134.3	1	134.304	0.010775	134.3					1	122.699	0.0290803	122.7					1	113.379	0.0446565	113.38
Q75E93	315	Q75E93	Q75E93			>tr|Q75E93|Q75E93_ASHGO AAR187Cp OS=Ashbya gossypii (strain ATCC 10895 / CBS 109.51 / FGSC 9923 / NRRL Y-1056) GN=AGOS_AAR187C PE=1 SV=1	1	146.356
Q99359	295	Q99359	Q99359	Protein RAD61	RAD61	>sp|Q99359|RAD61_YEAST Protein RAD61 OS=Saccharomyces cerevisiae (strain ATCC 204508 / S288c) GN=RAD61 PE=1 SV=1	1	121.321																					1	121.321	0.00323587	121.32
P32908	13	P32908	P32908	Structural maintenance of chromosomes protein 1	SMC1	>sp|P32908|SMC1_YEAST Structural maintenance of chromosomes protein 1 OS=Saccharomyces cerevisiae (strain ATCC 204508 / S288c) GN=SMC1 PE=1 SV=1	1	134.043													1	134.043	0.00350469	134.04
P32908	781	P32908	P32908	Structural maintenance of chromosomes protein 1	SMC1	>sp|P32908|SMC1_YEAST Structural maintenance of chromosomes protein 1 OS=Saccharomyces cerevisiae (strain ATCC 204508 / S288c) GN=SMC1 PE=1 SV=1	1	143.238	1	131.826	0.00760364	131.83	1	138.763	0.00354088	143.24	1	127.831	0.0109342	127.83	1	143.238	0.00354088	143.24
Q75E93	262	Q75E93	Q75E93			>tr|Q75E93|Q75E93_ASHGO AAR187Cp OS=Ashbya gossypii (strain ATCC 10895 / CBS 109.51 / FGSC 9923 / NRRL Y-1056) GN=AGOS_AAR187C PE=1 SV=1	1	122.745
Q04264	3	Q04264	Q04264	Sister chromatid cohesion protein PDS5	PDS5	>sp|Q04264|PDS5_YEAST Sister chromatid cohesion protein PDS5 OS=Saccharomyces cerevisiae (strain ATCC 204508 / S288c) GN=PDS5 PE=1 SV=1	1	115.574
Q04264	8	Q04264	Q04264	Sister chromatid cohesion protein PDS5	PDS5	>sp|Q04264|PDS5_YEAST Sister chromatid cohesion protein PDS5 OS=Saccharomyces cerevisiae (strain ATCC 204508 / S288c) GN=PDS5 PE=1 SV=1	1	135.843
Q12158	391	Q12158	Q12158	Sister chromatid cohesion protein 1	MCD1	>sp|Q12158|SCC1_YEAST Sister chromatid cohesion protein 1 OS=Saccharomyces cerevisiae (strain ATCC 204508 / S288c) GN=MCD1 PE=1 SV=1	1	167.115																																									1
Q12158	472	Q12158	Q12158	Sister chromatid cohesion protein 1	MCD1	>sp|Q12158|SCC1_YEAST Sister chromatid cohesion protein 1 OS=Saccharomyces cerevisiae (strain ATCC 204508 / S288c) GN=MCD1 PE=1 SV=1	1	99.0922																																									1
Q04002	478	Q04002	Q04002	Sister chromatid cohesion protein 2	SCC2	>sp|Q04002|SCC2_YEAST Sister chromatid cohesion protein 2 OS=Saccharomyces cerevisiae (strain ATCC 204508 / S288c) GN=SCC2 PE=1 SV=1	1	118.308																																					1	118.308	0.00471764	118.31
Q04002	1226	Q04002	Q04002	Sister chromatid cohesion protein 2	SCC2	>sp|Q04002|SCC2_YEAST Sister chromatid cohesion protein 2 OS=Saccharomyces cerevisiae (strain ATCC 204508 / S288c) GN=SCC2 PE=1 SV=1	1	173.642																																					1	173.642	0.00523854	173.64
P32908	990	P32908	P32908	Structural maintenance of chromosomes protein 1	SMC1	>sp|P32908|SMC1_YEAST Structural maintenance of chromosomes protein 1 OS=Saccharomyces cerevisiae (strain ATCC 204508 / S288c) GN=SMC1 PE=1 SV=1	1	147.744	1	201.456	0.00548805	201.46	1	167.115	0.00549563	167.12	1	181.681	0.00563808	181.68	1	147.744	0.00748485	147.74
P43605	229	P43605	P43605	N-acetyltransferase ECO1	ECO1	>sp|P43605|ECO1_YEAST N-acetyltransferase ECO1 OS=Saccharomyces cerevisiae (strain ATCC 204508 / S288c) GN=ECO1 PE=1 SV=1	1	133.148																					1	133.148	0.00550195	133.15
P32908	63	P32908	P32908	Structural maintenance of chromosomes protein 1	SMC1	>sp|P32908|SMC1_YEAST Structural maintenance of chromosomes protein 1 OS=Saccharomyces cerevisiae (strain ATCC 204508 / S288c) GN=SMC1 PE=1 SV=1	1	158.3									1	153.341	0.00619386	153.34	1	158.3	0.00585478	158.3
Q04264	862	Q04264	Q04264	Sister chromatid cohesion protein PDS5	PDS5	>sp|Q04264|PDS5_YEAST Sister chromatid cohesion protein PDS5 OS=Saccharomyces cerevisiae (strain ATCC 204508 / S288c) GN=PDS5 PE=1 SV=1	1	192.31
Q750N2	868	Q750N2	Q750N2			>tr|Q750N2|Q750N2_ASHGO AGL076Wp OS=Ashbya gossypii (strain ATCC 10895 / CBS 109.51 / FGSC 9923 / NRRL Y-1056) GN=AGOS_AGL076W PE=4 SV=1	1	192.31
Q750N2	863	Q750N2	Q750N2			>tr|Q750N2|Q750N2_ASHGO AGL076Wp OS=Ashbya gossypii (strain ATCC 10895 / CBS 109.51 / FGSC 9923 / NRRL Y-1056) GN=AGOS_AGL076W PE=4 SV=1	1	189.573
Q99359	554	Q99359	Q99359	Protein RAD61	RAD61	>sp|Q99359|RAD61_YEAST Protein RAD61 OS=Saccharomyces cerevisiae (strain ATCC 204508 / S288c) GN=RAD61 PE=1 SV=1	1	193.283																					1	193.283	0.0061801	193.28
Q12158	109	Q12158	Q12158	Sister chromatid cohesion protein 1	MCD1	>sp|Q12158|SCC1_YEAST Sister chromatid cohesion protein 1 OS=Saccharomyces cerevisiae (strain ATCC 204508 / S288c) GN=MCD1 PE=1 SV=1	1	104.244																																									1
Q04002	731	Q04002	Q04002	Sister chromatid cohesion protein 2	SCC2	>sp|Q04002|SCC2_YEAST Sister chromatid cohesion protein 2 OS=Saccharomyces cerevisiae (strain ATCC 204508 / S288c) GN=SCC2 PE=1 SV=1	1	122.344																																	1	116.026	0.0250952	118.76	1	122.344	0.00618838	138.24
Q04264	695	Q04264	Q04264	Sister chromatid cohesion protein PDS5	PDS5	>sp|Q04264|PDS5_YEAST Sister chromatid cohesion protein PDS5 OS=Saccharomyces cerevisiae (strain ATCC 204508 / S288c) GN=PDS5 PE=1 SV=1	0.999999	61.0578
Q04264	704	Q04264	Q04264	Sister chromatid cohesion protein PDS5	PDS5	>sp|Q04264|PDS5_YEAST Sister chromatid cohesion protein PDS5 OS=Saccharomyces cerevisiae (strain ATCC 204508 / S288c) GN=PDS5 PE=1 SV=1	1	73.6876
Q750N2	61	Q750N2	Q750N2			>tr|Q750N2|Q750N2_ASHGO AGL076Wp OS=Ashbya gossypii (strain ATCC 10895 / CBS 109.51 / FGSC 9923 / NRRL Y-1056) GN=AGOS_AGL076W PE=4 SV=1	1	141.879
Q750N2	62	Q750N2	Q750N2			>tr|Q750N2|Q750N2_ASHGO AGL076Wp OS=Ashbya gossypii (strain ATCC 10895 / CBS 109.51 / FGSC 9923 / NRRL Y-1056) GN=AGOS_AGL076W PE=4 SV=1	1	141.879
P39967	517	P39967	P39967	Ubiquitin carboxyl-terminal hydrolase 9	UBP9	>sp|P39967|UBP9_YEAST Ubiquitin carboxyl-terminal hydrolase 9 OS=Saccharomyces cerevisiae (strain ATCC 204508 / S288c) GN=UBP9 PE=1 SV=1	1	39.3017
P32908	543	P32908	P32908	Structural maintenance of chromosomes protein 1	SMC1	>sp|P32908|SMC1_YEAST Structural maintenance of chromosomes protein 1 OS=Saccharomyces cerevisiae (strain ATCC 204508 / S288c) GN=SMC1 PE=1 SV=1	1	122.639	1	122.639	0.00882657	122.64
P40090	617	P40090	P40090	MAU2 chromatid cohesion factor homolog	SCC4	>sp|P40090|SCC4_YEAST MAU2 chromatid cohesion factor homolog OS=Saccharomyces cerevisiae (strain ATCC 204508 / S288c) GN=SCC4 PE=1 SV=1	1	127.793																													1	127.793	0.00912912	127.79
P40090	603	P40090	P40090	MAU2 chromatid cohesion factor homolog	SCC4	>sp|P40090|SCC4_YEAST MAU2 chromatid cohesion factor homolog OS=Saccharomyces cerevisiae (strain ATCC 204508 / S288c) GN=SCC4 PE=1 SV=1	1	134.304																									1	134.304	0.010775	134.3
P03879	467	P03879	P03879	Intron-encoded RNA maturase bI4;Truncated, nonfunctional cytochrome b;RNA maturase bI4	bI4	>sp|P03879|MBI4_YEAST Intron-encoded RNA maturase bI4 OS=Saccharomyces cerevisiae (strain ATCC 204508 / S288c) GN=bI4 PE=1 SV=2	1	116.518					1	116.518	0.0108033	116.52
P32908	214	P32908	P32908	Structural maintenance of chromosomes protein 1	SMC1	>sp|P32908|SMC1_YEAST Structural maintenance of chromosomes protein 1 OS=Saccharomyces cerevisiae (strain ATCC 204508 / S288c) GN=SMC1 PE=1 SV=1	1	175.913									1	153.045	0.0141039	153.05	1	175.913	0.0110515	175.91
P32908	297	P32908	P32908	Structural maintenance of chromosomes protein 1	SMC1	>sp|P32908|SMC1_YEAST Structural maintenance of chromosomes protein 1 OS=Saccharomyces cerevisiae (strain ATCC 204508 / S288c) GN=SMC1 PE=1 SV=1	1	166.089					1	166.089	0.0111218	166.09	1	155.42	0.0125626	155.84	1	166.089	0.0111218	166.09
Q750N2	615	Q750N2	Q750N2			>tr|Q750N2|Q750N2_ASHGO AGL076Wp OS=Ashbya gossypii (strain ATCC 10895 / CBS 109.51 / FGSC 9923 / NRRL Y-1056) GN=AGOS_AGL076W PE=4 SV=1	1	144.77
Q75E93	412	Q75E93	Q75E93			>tr|Q75E93|Q75E93_ASHGO AAR187Cp OS=Ashbya gossypii (strain ATCC 10895 / CBS 109.51 / FGSC 9923 / NRRL Y-1056) GN=AGOS_AAR187C PE=1 SV=1	1	124.119
Q99359	372	Q99359	Q99359	Protein RAD61	RAD61	>sp|Q99359|RAD61_YEAST Protein RAD61 OS=Saccharomyces cerevisiae (strain ATCC 204508 / S288c) GN=RAD61 PE=1 SV=1	0.966918	14.658																					0.966918	14.658	0.0116675	71.143
Q750N2	626	Q750N2	Q750N2			>tr|Q750N2|Q750N2_ASHGO AGL076Wp OS=Ashbya gossypii (strain ATCC 10895 / CBS 109.51 / FGSC 9923 / NRRL Y-1056) GN=AGOS_AGL076W PE=4 SV=1	1	133.05
P33339	5	P33339	P33339	Transcription factor tau 131 kDa subunit	TFC4	>sp|P33339|TFC4_YEAST Transcription factor tau 131 kDa subunit OS=Saccharomyces cerevisiae (strain ATCC 204508 / S288c) GN=TFC4 PE=1 SV=1	1	86.7939
P33339	7	P33339	P33339	Transcription factor tau 131 kDa subunit	TFC4	>sp|P33339|TFC4_YEAST Transcription factor tau 131 kDa subunit OS=Saccharomyces cerevisiae (strain ATCC 204508 / S288c) GN=TFC4 PE=1 SV=1	1	86.7939
Q12158	319	Q12158	Q12158	Sister chromatid cohesion protein 1	MCD1	>sp|Q12158|SCC1_YEAST Sister chromatid cohesion protein 1 OS=Saccharomyces cerevisiae (strain ATCC 204508 / S288c) GN=MCD1 PE=1 SV=1	1	179.101																																									1
P40090	338	P40090	P40090	MAU2 chromatid cohesion factor homolog	SCC4	>sp|P40090|SCC4_YEAST MAU2 chromatid cohesion factor homolog OS=Saccharomyces cerevisiae (strain ATCC 204508 / S288c) GN=SCC4 PE=1 SV=1	1	132.25																													1	132.25	0.0126624	132.25
P38276	6	P38276	P38276	UPF0303 protein YBR137W		>sp|P38276|YBY7_YEAST UPF0303 protein YBR137W OS=Saccharomyces cerevisiae (strain ATCC 204508 / S288c) GN=YBR137W PE=1 SV=4	1	67.1532																					1	67.1532	0.0127228	67.153
P38276	7	P38276	P38276	UPF0303 protein YBR137W		>sp|P38276|YBY7_YEAST UPF0303 protein YBR137W OS=Saccharomyces cerevisiae (strain ATCC 204508 / S288c) GN=YBR137W PE=1 SV=4	1	67.1532																					1	67.1532	0.0127228	67.153
P43605	65	P43605	P43605	N-acetyltransferase ECO1	ECO1	>sp|P43605|ECO1_YEAST N-acetyltransferase ECO1 OS=Saccharomyces cerevisiae (strain ATCC 204508 / S288c) GN=ECO1 PE=1 SV=1	1	109.104
Q04264	926	Q04264	Q04264	Sister chromatid cohesion protein PDS5	PDS5	>sp|Q04264|PDS5_YEAST Sister chromatid cohesion protein PDS5 OS=Saccharomyces cerevisiae (strain ATCC 204508 / S288c) GN=PDS5 PE=1 SV=1	1	121.076
Q04264	499	Q04264	Q04264	Sister chromatid cohesion protein PDS5	PDS5	>sp|Q04264|PDS5_YEAST Sister chromatid cohesion protein PDS5 OS=Saccharomyces cerevisiae (strain ATCC 204508 / S288c) GN=PDS5 PE=1 SV=1	1	119.743
Q04264	882	Q04264	Q04264	Sister chromatid cohesion protein PDS5	PDS5	>sp|Q04264|PDS5_YEAST Sister chromatid cohesion protein PDS5 OS=Saccharomyces cerevisiae (strain ATCC 204508 / S288c) GN=PDS5 PE=1 SV=1	1	90.9723
Q04002	1460	Q04002	Q04002	Sister chromatid cohesion protein 2	SCC2	>sp|Q04002|SCC2_YEAST Sister chromatid cohesion protein 2 OS=Saccharomyces cerevisiae (strain ATCC 204508 / S288c) GN=SCC2 PE=1 SV=1	0.586106	1.51087																																					0.586106	1.51087	0.0169989	83.395
Q04002	796	Q04002	Q04002	Sister chromatid cohesion protein 2	SCC2	>sp|Q04002|SCC2_YEAST Sister chromatid cohesion protein 2 OS=Saccharomyces cerevisiae (strain ATCC 204508 / S288c) GN=SCC2 PE=1 SV=1	1	104.206																																					1	104.206	0.0174106	104.21
Q12158	490	Q12158	Q12158	Sister chromatid cohesion protein 1	MCD1	>sp|Q12158|SCC1_YEAST Sister chromatid cohesion protein 1 OS=Saccharomyces cerevisiae (strain ATCC 204508 / S288c) GN=MCD1 PE=1 SV=1	1	132.01																																									1
P43605	223	P43605	P43605	N-acetyltransferase ECO1	ECO1	>sp|P43605|ECO1_YEAST N-acetyltransferase ECO1 OS=Saccharomyces cerevisiae (strain ATCC 204508 / S288c) GN=ECO1 PE=1 SV=1	1	133.582																													1	133.582	0.0283758	133.58
P40090	331	P40090	P40090	MAU2 chromatid cohesion factor homolog	SCC4	>sp|P40090|SCC4_YEAST MAU2 chromatid cohesion factor homolog OS=Saccharomyces cerevisiae (strain ATCC 204508 / S288c) GN=SCC4 PE=1 SV=1	1	118.483																													1	118.483	0.0187264	118.48
Q04264	747	Q04264	Q04264	Sister chromatid cohesion protein PDS5	PDS5	>sp|Q04264|PDS5_YEAST Sister chromatid cohesion protein PDS5 OS=Saccharomyces cerevisiae (strain ATCC 204508 / S288c) GN=PDS5 PE=1 SV=1	1	107.688
Q99359	368	Q99359	Q99359	Protein RAD61	RAD61	>sp|Q99359|RAD61_YEAST Protein RAD61 OS=Saccharomyces cerevisiae (strain ATCC 204508 / S288c) GN=RAD61 PE=1 SV=1	1	60.7998																					1	60.7998	0.0188271	60.8
Q750N2	166	Q750N2	Q750N2			>tr|Q750N2|Q750N2_ASHGO AGL076Wp OS=Ashbya gossypii (strain ATCC 10895 / CBS 109.51 / FGSC 9923 / NRRL Y-1056) GN=AGOS_AGL076W PE=4 SV=1	1	174.981
Q12158	556	Q12158	Q12158	Sister chromatid cohesion protein 1	MCD1	>sp|Q12158|SCC1_YEAST Sister chromatid cohesion protein 1 OS=Saccharomyces cerevisiae (strain ATCC 204508 / S288c) GN=MCD1 PE=1 SV=1	1	124.124																																									1
P40061	1379	P40061	P40061	Target of rapamycin complex 2 subunit TSC11	TSC11	>sp|P40061|TSC11_YEAST Target of rapamycin complex 2 subunit TSC11 OS=Saccharomyces cerevisiae (strain ATCC 204508 / S288c) GN=TSC11 PE=1 SV=1	0.992553	21.2478	0.992553	21.2478	0.0210002	56.339
P40541	372	P40541	P40541	Cohesin subunit SCC3	IRR1	>sp|P40541|SCC3_YEAST Cohesin subunit SCC3 OS=Saccharomyces cerevisiae (strain ATCC 204508 / S288c) GN=IRR1 PE=1 SV=1	1	182.284									1	182.284	0.0210515	182.28
Q04002	662	Q04002	Q04002	Sister chromatid cohesion protein 2	SCC2	>sp|Q04002|SCC2_YEAST Sister chromatid cohesion protein 2 OS=Saccharomyces cerevisiae (strain ATCC 204508 / S288c) GN=SCC2 PE=1 SV=1	1	89.5064																																	1	92.7725	0.0223764	92.773	1	89.5064	0.0314682	89.506
Q750N2	769	Q750N2	Q750N2			>tr|Q750N2|Q750N2_ASHGO AGL076Wp OS=Ashbya gossypii (strain ATCC 10895 / CBS 109.51 / FGSC 9923 / NRRL Y-1056) GN=AGOS_AGL076W PE=4 SV=1	1	109.145
P04051	2	P04051	P04051	DNA-directed RNA polymerase III subunit RPC1	RPO31	>sp|P04051|RPC1_YEAST DNA-directed RNA polymerase III subunit RPC1 OS=Saccharomyces cerevisiae (strain ATCC 204508 / S288c) GN=RPO31 PE=1 SV=1	1	68.5357																													1	68.5357	0.0246336	68.536
P04051	11	P04051	P04051	DNA-directed RNA polymerase III subunit RPC1	RPO31	>sp|P04051|RPC1_YEAST DNA-directed RNA polymerase III subunit RPC1 OS=Saccharomyces cerevisiae (strain ATCC 204508 / S288c) GN=RPO31 PE=1 SV=1	1	68.5357																													1	68.5357	0.0246336	68.536
Q04264	1177	Q04264	Q04264	Sister chromatid cohesion protein PDS5	PDS5	>sp|Q04264|PDS5_YEAST Sister chromatid cohesion protein PDS5 OS=Saccharomyces cerevisiae (strain ATCC 204508 / S288c) GN=PDS5 PE=1 SV=1	1	144.375
P36068	3	P36068	P36068	SWI5-dependent HO expression protein 2	SHE2	>sp|P36068|SHE2_YEAST SWI5-dependent HO expression protein 2 OS=Saccharomyces cerevisiae (strain ATCC 204508 / S288c) GN=SHE2 PE=1 SV=1	1	60.4363																									1	84.5678	0.0252653	84.568	1	60.4363	0.0527258	60.436
P36068	5	P36068	P36068	SWI5-dependent HO expression protein 2	SHE2	>sp|P36068|SHE2_YEAST SWI5-dependent HO expression protein 2 OS=Saccharomyces cerevisiae (strain ATCC 204508 / S288c) GN=SHE2 PE=1 SV=1	1	60.4363																									1	84.5678	0.0252653	84.568	1	60.4363	0.0527258	60.436
Q04264	1248	Q04264	Q04264	Sister chromatid cohesion protein PDS5	PDS5	>sp|Q04264|PDS5_YEAST Sister chromatid cohesion protein PDS5 OS=Saccharomyces cerevisiae (strain ATCC 204508 / S288c) GN=PDS5 PE=1 SV=1	1	73.8866
P38697;P50095;P39567	138;138;138	P38697	P38697	Inosine-5'-monophosphate dehydrogenase 2;Inosine-5'-monophosphate dehydrogenase 3;Putative inosine-5'-monophosphate dehydrogenase 1	IMD2;IMD3;IMD1	>sp|P38697|IMDH2_YEAST Inosine-5'-monophosphate dehydrogenase 2 OS=Saccharomyces cerevisiae (strain ATCC 204508 / S288c) GN=IMD2 PE=1 SV=1;>sp|P50095|IMDH3_YEAST Inosine-5'-monophosphate dehydrogenase 3 OS=Saccharomyces cerevisiae (strain ATCC 204508 / S28	1	56.4849																																	1	56.4849	0.0255363	56.485
P47822	99	P47822	P47822	Mediator of RNA polymerase II transcription subunit 21	SRB7	>sp|P47822|MED21_YEAST Mediator of RNA polymerase II transcription subunit 21 OS=Saccharomyces cerevisiae (strain ATCC 204508 / S288c) GN=SRB7 PE=1 SV=1	1	91.065
Q04002	721	Q04002	Q04002	Sister chromatid cohesion protein 2	SCC2	>sp|Q04002|SCC2_YEAST Sister chromatid cohesion protein 2 OS=Saccharomyces cerevisiae (strain ATCC 204508 / S288c) GN=SCC2 PE=1 SV=1	1	110.438																																					1	110.438	0.0277431	110.44
P25591	378	P25591	P25591	vacuole-related protein 17	VAC17	>sp|P25591|VAC17_YEAST vacuole-related protein 17 OS=Saccharomyces cerevisiae (strain ATCC 204508 / S288c) GN=VAC17 PE=1 SV=2	1	70.8734
Q12451	807	Q12451	Q12451	Oxysterol-binding protein homolog 2	OSH2	>sp|Q12451|OSH2_YEAST Oxysterol-binding protein homolog 2 OS=Saccharomyces cerevisiae (strain ATCC 204508 / S288c) GN=OSH2 PE=1 SV=1	0.5	0																					0.5	0	0.0283701	97.904
Q12451	810	Q12451	Q12451	Oxysterol-binding protein homolog 2	OSH2	>sp|Q12451|OSH2_YEAST Oxysterol-binding protein homolog 2 OS=Saccharomyces cerevisiae (strain ATCC 204508 / S288c) GN=OSH2 PE=1 SV=1	0.5	0																					0.5	0	0.0283701	97.904
Q75E93	404	Q75E93	Q75E93			>tr|Q75E93|Q75E93_ASHGO AAR187Cp OS=Ashbya gossypii (strain ATCC 10895 / CBS 109.51 / FGSC 9923 / NRRL Y-1056) GN=AGOS_AAR187C PE=1 SV=1	1	114.894
P40541	1086	P40541	P40541	Cohesin subunit SCC3	IRR1	>sp|P40541|SCC3_YEAST Cohesin subunit SCC3 OS=Saccharomyces cerevisiae (strain ATCC 204508 / S288c) GN=IRR1 PE=1 SV=1	1	105.46					1	105.46	0.02916	105.46
P40090	128	P40090	P40090	MAU2 chromatid cohesion factor homolog	SCC4	>sp|P40090|SCC4_YEAST MAU2 chromatid cohesion factor homolog OS=Saccharomyces cerevisiae (strain ATCC 204508 / S288c) GN=SCC4 PE=1 SV=1	1	143.01																													1	143.01	0.0310085	143.01
Q04002	1108	Q04002	Q04002	Sister chromatid cohesion protein 2	SCC2	>sp|Q04002|SCC2_YEAST Sister chromatid cohesion protein 2 OS=Saccharomyces cerevisiae (strain ATCC 204508 / S288c) GN=SCC2 PE=1 SV=1	1	137.135																																					1	137.135	0.0342882	137.14
P32343	145	P32343	P32343	Protein SSH4	SSH4	>sp|P32343|SSH4_YEAST Protein SSH4 OS=Saccharomyces cerevisiae (strain ATCC 204508 / S288c) GN=SSH4 PE=1 SV=2	1	52.4955									1	47.9148	0.0399458	47.915	1	52.4955	0.0527341	52.495
Q750N2	932	Q750N2	Q750N2			>tr|Q750N2|Q750N2_ASHGO AGL076Wp OS=Ashbya gossypii (strain ATCC 10895 / CBS 109.51 / FGSC 9923 / NRRL Y-1056) GN=AGOS_AGL076W PE=4 SV=1	1	103.137
P06633	5	P06633	P06633	Imidazoleglycerol-phosphate dehydratase	HIS3	>sp|P06633|HIS7_YEAST Imidazoleglycerol-phosphate dehydratase OS=Saccharomyces cerevisiae (strain ATCC 204508 / S288c) GN=HIS3 PE=1 SV=2	1	52.2783																	1	56.5476	0.0413622	56.548																					1
P06633	9	P06633	P06633	Imidazoleglycerol-phosphate dehydratase	HIS3	>sp|P06633|HIS7_YEAST Imidazoleglycerol-phosphate dehydratase OS=Saccharomyces cerevisiae (strain ATCC 204508 / S288c) GN=HIS3 PE=1 SV=2	1	52.2783																	1	56.5476	0.0413622	56.548																					1
P47116	6	P47116	P47116	Serine/threonine-protein kinase PTK2/STK2	PTK2	>sp|P47116|PTK2_YEAST Serine/threonine-protein kinase PTK2/STK2 OS=Saccharomyces cerevisiae (strain ATCC 204508 / S288c) GN=PTK2 PE=1 SV=1	1	40.7246
P47116	8	P47116	P47116	Serine/threonine-protein kinase PTK2/STK2	PTK2	>sp|P47116|PTK2_YEAST Serine/threonine-protein kinase PTK2/STK2 OS=Saccharomyces cerevisiae (strain ATCC 204508 / S288c) GN=PTK2 PE=1 SV=1	1	40.7246
Q07804	8	Q07804	Q07804	Sterol esterase 1	YEH1	>sp|Q07804|YEH1_YEAST Sterol esterase 1 OS=Saccharomyces cerevisiae (strain ATCC 204508 / S288c) GN=YEH1 PE=1 SV=1	1	41.8761																	1	41.8761	0.0433335	41.876
P47160	16	P47160	P47160	Epsin-3	ENT3	>sp|P47160|ENT3_YEAST Epsin-3 OS=Saccharomyces cerevisiae (strain ATCC 204508 / S288c) GN=ENT3 PE=1 SV=1	1	36.9933																																	1	36.9933	0.0438201	36.993
P53320	194	P53320	P53320	Mitochondrial carrier protein MTM1	MTM1	>sp|P53320|MTM1_YEAST Mitochondrial carrier protein MTM1 OS=Saccharomyces cerevisiae (strain ATCC 204508 / S288c) GN=MTM1 PE=1 SV=1	1	50.2074																	1	50.2074	0.0440681	50.207
P53320	197	P53320	P53320	Mitochondrial carrier protein MTM1	MTM1	>sp|P53320|MTM1_YEAST Mitochondrial carrier protein MTM1 OS=Saccharomyces cerevisiae (strain ATCC 204508 / S288c) GN=MTM1 PE=1 SV=1	1	50.2074																	1	50.2074	0.0440681	50.207
Q2V2Q3	5	Q2V2Q3	Q2V2Q3	Putative uncharacterized protein YBR201C-A	YBR201C-A	>sp|Q2V2Q3|YB201_YEAST Putative uncharacterized protein YBR201C-A OS=Saccharomyces cerevisiae (strain ATCC 204508 / S288c) GN=YBR201C-A PE=2 SV=1	1	31.5259																	1	31.5259	0.0446464	31.526
Q2V2Q3	12	Q2V2Q3	Q2V2Q3	Putative uncharacterized protein YBR201C-A	YBR201C-A	>sp|Q2V2Q3|YB201_YEAST Putative uncharacterized protein YBR201C-A OS=Saccharomyces cerevisiae (strain ATCC 204508 / S288c) GN=YBR201C-A PE=2 SV=1	1	31.5259																	1	31.5259	0.0446464	31.526
Q06344	7	Q06344	Q06344	Pre-rRNA-processing protein ESF1	ESF1	>sp|Q06344|ESF1_YEAST Pre-rRNA-processing protein ESF1 OS=Saccharomyces cerevisiae (strain ATCC 204508 / S288c) GN=ESF1 PE=1 SV=1	1	48.7942																					1	48.7942	0.0450494	48.794
Q99207	739	Q99207	Q99207	Nucleolar complex protein 14	NOP14	>sp|Q99207|NOP14_YEAST Nucleolar complex protein 14 OS=Saccharomyces cerevisiae (strain ATCC 204508 / S288c) GN=NOP14 PE=1 SV=1	1	78.6526													1	78.6526	0.0452479	78.653
Q99207	741	Q99207	Q99207	Nucleolar complex protein 14	NOP14	>sp|Q99207|NOP14_YEAST Nucleolar complex protein 14 OS=Saccharomyces cerevisiae (strain ATCC 204508 / S288c) GN=NOP14 PE=1 SV=1	1	78.6526													1	78.6526	0.0452479	78.653
Q03722	626	Q03722	Q03722	Uncharacterized protein YML020W	YML020W	>sp|Q03722|YMC0_YEAST Uncharacterized protein YML020W OS=Saccharomyces cerevisiae (strain ATCC 204508 / S288c) GN=YML020W PE=1 SV=1	1	40.6142																					1	40.6142	0.045551	40.614
Q03722	634	Q03722	Q03722	Uncharacterized protein YML020W	YML020W	>sp|Q03722|YMC0_YEAST Uncharacterized protein YML020W OS=Saccharomyces cerevisiae (strain ATCC 204508 / S288c) GN=YML020W PE=1 SV=1	1	40.6142																					1	40.6142	0.045551	40.614
Q04002	1078	Q04002	Q04002	Sister chromatid cohesion protein 2	SCC2	>sp|Q04002|SCC2_YEAST Sister chromatid cohesion protein 2 OS=Saccharomyces cerevisiae (strain ATCC 204508 / S288c) GN=SCC2 PE=1 SV=1	1	108.431																																					1	108.431	0.0458565	108.43
Q75E93	4	Q75E93	Q75E93			>tr|Q75E93|Q75E93_ASHGO AAR187Cp OS=Ashbya gossypii (strain ATCC 10895 / CBS 109.51 / FGSC 9923 / NRRL Y-1056) GN=AGOS_AAR187C PE=1 SV=1	1	78.4962
Q04264	1256	Q04264	Q04264	Sister chromatid cohesion protein PDS5	PDS5	>sp|Q04264|PDS5_YEAST Sister chromatid cohesion protein PDS5 OS=Saccharomyces cerevisiae (strain ATCC 204508 / S288c) GN=PDS5 PE=1 SV=1	1	79.8484
Q04264	782	Q04264	Q04264	Sister chromatid cohesion protein PDS5	PDS5	>sp|Q04264|PDS5_YEAST Sister chromatid cohesion protein PDS5 OS=Saccharomyces cerevisiae (strain ATCC 204508 / S288c) GN=PDS5 PE=1 SV=1	1	107.847
Q03361	326	Q03361	Q03361	Uncharacterized protein JIP4	JIP4	>sp|Q03361|JIP4_YEAST Uncharacterized protein JIP4 OS=Saccharomyces cerevisiae (strain ATCC 204508 / S288c) GN=JIP4 PE=1 SV=2	1	37.9948																					1	37.9948	0.0475479	37.995
P38359	698	P38359	P38359	Sulfate permease 1	SUL1	>sp|P38359|SUL1_YEAST Sulfate permease 1 OS=Saccharomyces cerevisiae (strain ATCC 204508 / S288c) GN=SUL1 PE=1 SV=2	1	77.1917									1	77.1917	0.0481316	77.192
Q08957	21	Q08957	Q08957	Iron-regulated transcriptional activator AFT2	AFT2	>sp|Q08957|AFT2_YEAST Iron-regulated transcriptional activator AFT2 OS=Saccharomyces cerevisiae (strain ATCC 204508 / S288c) GN=AFT2 PE=2 SV=1	1	38.0571					1	38.0571	0.0483273	38.057
Q08957	23	Q08957	Q08957	Iron-regulated transcriptional activator AFT2	AFT2	>sp|Q08957|AFT2_YEAST Iron-regulated transcriptional activator AFT2 OS=Saccharomyces cerevisiae (strain ATCC 204508 / S288c) GN=AFT2 PE=2 SV=1	1	38.0571					1	38.0571	0.0483273	38.057
Q03940	117	Q03940	Q03940	RuvB-like protein 1	RVB1	>sp|Q03940|RUVB1_YEAST RuvB-like protein 1 OS=Saccharomyces cerevisiae (strain ATCC 204508 / S288c) GN=RVB1 PE=1 SV=1	1	39.7848																													1	39.7848	0.103504	39.785
P14291	5	P14291	P14291	Protein RED1	RED1	>sp|P14291|RED1_YEAST Protein RED1 OS=Saccharomyces cerevisiae (strain ATCC 204508 / S288c) GN=RED1 PE=2 SV=1	1	30.1667
P14291	6	P14291	P14291	Protein RED1	RED1	>sp|P14291|RED1_YEAST Protein RED1 OS=Saccharomyces cerevisiae (strain ATCC 204508 / S288c) GN=RED1 PE=2 SV=1	1	30.1667
Q8TGT5	2	Q8TGT5	Q8TGT5	Putative uncharacterized protein YHR032C-A	YHR032C-A	>sp|Q8TGT5|YH032_YEAST Putative uncharacterized protein YHR032C-A OS=Saccharomyces cerevisiae (strain ATCC 204508 / S288c) GN=YHR032C-A PE=5 SV=1	1	30.8721																																					1	30.8721	0.0484778	30.872
Q8TGT5	5	Q8TGT5	Q8TGT5	Putative uncharacterized protein YHR032C-A	YHR032C-A	>sp|Q8TGT5|YH032_YEAST Putative uncharacterized protein YHR032C-A OS=Saccharomyces cerevisiae (strain ATCC 204508 / S288c) GN=YHR032C-A PE=5 SV=1	1	30.8721																																					1	30.8721	0.0484778	30.872
Q04002	133	Q04002	Q04002	Sister chromatid cohesion protein 2	SCC2	>sp|Q04002|SCC2_YEAST Sister chromatid cohesion protein 2 OS=Saccharomyces cerevisiae (strain ATCC 204508 / S288c) GN=SCC2 PE=1 SV=1	1	94.1915																																					1	94.1915	0.0488885	94.191
P32908	180	P32908	P32908	Structural maintenance of chromosomes protein 1	SMC1	>sp|P32908|SMC1_YEAST Structural maintenance of chromosomes protein 1 OS=Saccharomyces cerevisiae (strain ATCC 204508 / S288c) GN=SMC1 PE=1 SV=1	1	123.983					1	123.983	0.0493086	123.98
Q08649	6	Q08649	Q08649	Histone acetyltransferase ESA1	ESA1	>sp|Q08649|ESA1_YEAST Histone acetyltransferase ESA1 OS=Saccharomyces cerevisiae (strain ATCC 204508 / S288c) GN=ESA1 PE=1 SV=1	1	32.0677																																					1	32.0677	0.0519923	32.068
Q08649	13	Q08649	Q08649	Histone acetyltransferase ESA1	ESA1	>sp|Q08649|ESA1_YEAST Histone acetyltransferase ESA1 OS=Saccharomyces cerevisiae (strain ATCC 204508 / S288c) GN=ESA1 PE=1 SV=1	1	32.0677																																					1	32.0677	0.0519923	32.068
Q9ZZW1	36	Q9ZZW1	Q9ZZW1	Putative uncharacterized protein Q0182, mitochondrial		>sp|Q9ZZW1|Q0182_YEAST Putative uncharacterized protein Q0182, mitochondrial OS=Saccharomyces cerevisiae (strain ATCC 204508 / S288c) GN=Q0182 PE=5 SV=1	1	34.3025
Q12151	10	Q12151	Q12151	Sterol uptake control protein 2	UPC2	>sp|Q12151|UPC2_YEAST Sterol uptake control protein 2 OS=Saccharomyces cerevisiae (strain ATCC 204508 / S288c) GN=UPC2 PE=1 SV=1	1	30.1334																	1	30.1334	0.0525987	30.133
Q12151	11	Q12151	Q12151	Sterol uptake control protein 2	UPC2	>sp|Q12151|UPC2_YEAST Sterol uptake control protein 2 OS=Saccharomyces cerevisiae (strain ATCC 204508 / S288c) GN=UPC2 PE=1 SV=1	1	30.1334																	1	30.1334	0.0525987	30.133
P53847	195	P53847	P53847	Protein transport protein DSL1	DSL1	>sp|P53847|DSL1_YEAST Protein transport protein DSL1 OS=Saccharomyces cerevisiae (strain ATCC 204508 / S288c) GN=DSL1 PE=1 SV=1	1	38.3368																																									1
P53847	201	P53847	P53847	Protein transport protein DSL1	DSL1	>sp|P53847|DSL1_YEAST Protein transport protein DSL1 OS=Saccharomyces cerevisiae (strain ATCC 204508 / S288c) GN=DSL1 PE=1 SV=1	1	38.3368																																									1
[truncated: 164 more columns]

## Sheet: Forward
Proteins	Positions within proteins	Leading proteins	Protein	Protein names	Gene names	Fasta headers	Localization prob	Score diff	Localization prob BW-1	Score diff BW-1	PEP BW-1	Score BW-1	Localization prob BW-2	Score diff BW-2	PEP BW-2	Score BW-2	Localization prob BW-3	Score diff BW-3	PEP BW-3	Score BW-3	Localization prob BW-4	Score diff BW-4	PEP BW-4	Score BW-4	Localization prob S1	Score diff S1	PEP S1	Score S1	Localization prob S10	Score diff S10	PEP S10	Score S10	Localization prob S11	Score diff S11	PEP S11	Score S11	Localization prob S12	Score diff S12	PEP S12	Score S12	Localization prob S13	Score diff S13	PEP S13	Score S13	Localization prob S14	Score diff S14	PEP S14	Score S14	Localization prob S2
P40541	372	P40541	P40541	Cohesin subunit SCC3	IRR1	>sp|P40541|SCC3_YEAST Cohesin subunit SCC3 OS=Saccharomyces cerevisiae (strain ATCC 204508 / S288c) GN=IRR1 PE=1 SV=1	1	182.284									1	182.284	0.0210515	182.28
P40541	887	P40541	P40541	Cohesin subunit SCC3	IRR1	>sp|P40541|SCC3_YEAST Cohesin subunit SCC3 OS=Saccharomyces cerevisiae (strain ATCC 204508 / S288c) GN=IRR1 PE=1 SV=1	1	108.595									1	156.362	0.00122108	156.36	1	108.595	0.0255586	108.59
Q12158	310	Q12158	Q12158	Sister chromatid cohesion protein 1	MCD1	>sp|Q12158|SCC1_YEAST Sister chromatid cohesion protein 1 OS=Saccharomyces cerevisiae (strain ATCC 204508 / S288c) GN=MCD1 PE=1 SV=1	1	138.094																																									1
Q12158	391	Q12158	Q12158	Sister chromatid cohesion protein 1	MCD1	>sp|Q12158|SCC1_YEAST Sister chromatid cohesion protein 1 OS=Saccharomyces cerevisiae (strain ATCC 204508 / S288c) GN=MCD1 PE=1 SV=1	1	167.115																																									1
Q04264	33	Q04264	Q04264	Sister chromatid cohesion protein PDS5	PDS5	>sp|Q04264|PDS5_YEAST Sister chromatid cohesion protein PDS5 OS=Saccharomyces cerevisiae (strain ATCC 204508 / S288c) GN=PDS5 PE=1 SV=1	1	114.63
Q04264	357	Q04264	Q04264	Sister chromatid cohesion protein PDS5	PDS5	>sp|Q04264|PDS5_YEAST Sister chromatid cohesion protein PDS5 OS=Saccharomyces cerevisiae (strain ATCC 204508 / S288c) GN=PDS5 PE=1 SV=1	1	173.059
Q04264	365	Q04264	Q04264	Sister chromatid cohesion protein PDS5	PDS5	>sp|Q04264|PDS5_YEAST Sister chromatid cohesion protein PDS5 OS=Saccharomyces cerevisiae (strain ATCC 204508 / S288c) GN=PDS5 PE=1 SV=1	1	124.251
Q04264	392	Q04264	Q04264	Sister chromatid cohesion protein PDS5	PDS5	>sp|Q04264|PDS5_YEAST Sister chromatid cohesion protein PDS5 OS=Saccharomyces cerevisiae (strain ATCC 204508 / S288c) GN=PDS5 PE=1 SV=1	1	183.805
Q04264	572	Q04264	Q04264	Sister chromatid cohesion protein PDS5	PDS5	>sp|Q04264|PDS5_YEAST Sister chromatid cohesion protein PDS5 OS=Saccharomyces cerevisiae (strain ATCC 204508 / S288c) GN=PDS5 PE=1 SV=1	1	95.9813
Q04264	684	Q04264	Q04264	Sister chromatid cohesion protein PDS5	PDS5	>sp|Q04264|PDS5_YEAST Sister chromatid cohesion protein PDS5 OS=Saccharomyces cerevisiae (strain ATCC 204508 / S288c) GN=PDS5 PE=1 SV=1	1	153.753
Q04264	695	Q04264	Q04264	Sister chromatid cohesion protein PDS5	PDS5	>sp|Q04264|PDS5_YEAST Sister chromatid cohesion protein PDS5 OS=Saccharomyces cerevisiae (strain ATCC 204508 / S288c) GN=PDS5 PE=1 SV=1	0.999999	61.0578
Q04264	782	Q04264	Q04264	Sister chromatid cohesion protein PDS5	PDS5	>sp|Q04264|PDS5_YEAST Sister chromatid cohesion protein PDS5 OS=Saccharomyces cerevisiae (strain ATCC 204508 / S288c) GN=PDS5 PE=1 SV=1	1	107.847
Q04264	830	Q04264	Q04264	Sister chromatid cohesion protein PDS5	PDS5	>sp|Q04264|PDS5_YEAST Sister chromatid cohesion protein PDS5 OS=Saccharomyces cerevisiae (strain ATCC 204508 / S288c) GN=PDS5 PE=1 SV=1	1	91.6203
Q04264	938	Q04264	Q04264	Sister chromatid cohesion protein PDS5	PDS5	>sp|Q04264|PDS5_YEAST Sister chromatid cohesion protein PDS5 OS=Saccharomyces cerevisiae (strain ATCC 204508 / S288c) GN=PDS5 PE=1 SV=1	1	183.232
Q04264	1097	Q04264	Q04264	Sister chromatid cohesion protein PDS5	PDS5	>sp|Q04264|PDS5_YEAST Sister chromatid cohesion protein PDS5 OS=Saccharomyces cerevisiae (strain ATCC 204508 / S288c) GN=PDS5 PE=1 SV=1	1	65.1068
Q99359	105	Q99359	Q99359	Protein RAD61	RAD61	>sp|Q99359|RAD61_YEAST Protein RAD61 OS=Saccharomyces cerevisiae (strain ATCC 204508 / S288c) GN=RAD61 PE=1 SV=1	1	98.9432																					1	98.9432	7.5551e-18	212.95
Q99359	218	Q99359	Q99359	Protein RAD61	RAD61	>sp|Q99359|RAD61_YEAST Protein RAD61 OS=Saccharomyces cerevisiae (strain ATCC 204508 / S288c) GN=RAD61 PE=1 SV=1	1	162.97																					1	162.97	7.02887e-10	165.17
Q99359	261	Q99359	Q99359	Protein RAD61	RAD61	>sp|Q99359|RAD61_YEAST Protein RAD61 OS=Saccharomyces cerevisiae (strain ATCC 204508 / S288c) GN=RAD61 PE=1 SV=1	1	159.038																					1	159.038	3.56709e-10	159.04
Q99359	295	Q99359	Q99359	Protein RAD61	RAD61	>sp|Q99359|RAD61_YEAST Protein RAD61 OS=Saccharomyces cerevisiae (strain ATCC 204508 / S288c) GN=RAD61 PE=1 SV=1	1	121.321																					1	121.321	0.00323587	121.32
Q99359	368	Q99359	Q99359	Protein RAD61	RAD61	>sp|Q99359|RAD61_YEAST Protein RAD61 OS=Saccharomyces cerevisiae (strain ATCC 204508 / S288c) GN=RAD61 PE=1 SV=1	1	60.7998																					1	60.7998	0.0188271	60.8
Q99359	430	Q99359	Q99359	Protein RAD61	RAD61	>sp|Q99359|RAD61_YEAST Protein RAD61 OS=Saccharomyces cerevisiae (strain ATCC 204508 / S288c) GN=RAD61 PE=1 SV=1	1	225.86																					1	225.86	7.1492e-12	225.86
Q99359	438	Q99359	Q99359	Protein RAD61	RAD61	>sp|Q99359|RAD61_YEAST Protein RAD61 OS=Saccharomyces cerevisiae (strain ATCC 204508 / S288c) GN=RAD61 PE=1 SV=1	1	173.188																					1	173.188	0.000406323	173.19
Q04002	478	Q04002	Q04002	Sister chromatid cohesion protein 2	SCC2	>sp|Q04002|SCC2_YEAST Sister chromatid cohesion protein 2 OS=Saccharomyces cerevisiae (strain ATCC 204508 / S288c) GN=SCC2 PE=1 SV=1	1	118.308																																					1	118.308	0.00471764	118.31
Q04002	655	Q04002	Q04002	Sister chromatid cohesion protein 2	SCC2	>sp|Q04002|SCC2_YEAST Sister chromatid cohesion protein 2 OS=Saccharomyces cerevisiae (strain ATCC 204508 / S288c) GN=SCC2 PE=1 SV=1	1	186.763																																					1	186.763	4.17756e-06	186.76
Q04002	721	Q04002	Q04002	Sister chromatid cohesion protein 2	SCC2	>sp|Q04002|SCC2_YEAST Sister chromatid cohesion protein 2 OS=Saccharomyces cerevisiae (strain ATCC 204508 / S288c) GN=SCC2 PE=1 SV=1	1	110.438																																					1	110.438	0.0277431	110.44
Q04002	1188	Q04002	Q04002	Sister chromatid cohesion protein 2	SCC2	>sp|Q04002|SCC2_YEAST Sister chromatid cohesion protein 2 OS=Saccharomyces cerevisiae (strain ATCC 204508 / S288c) GN=SCC2 PE=1 SV=1	1	135.715																																					1	135.715	3.19219e-18	218.63
Q04002	1226	Q04002	Q04002	Sister chromatid cohesion protein 2	SCC2	>sp|Q04002|SCC2_YEAST Sister chromatid cohesion protein 2 OS=Saccharomyces cerevisiae (strain ATCC 204508 / S288c) GN=SCC2 PE=1 SV=1	1	173.642																																					1	173.642	0.00523854	173.64
P40090	341	P40090	P40090	MAU2 chromatid cohesion factor homolog	SCC4	>sp|P40090|SCC4_YEAST MAU2 chromatid cohesion factor homolog OS=Saccharomyces cerevisiae (strain ATCC 204508 / S288c) GN=SCC4 PE=1 SV=1	1	136.425																													1	136.425	1.06272e-05	136.43
P40090	617	P40090	P40090	MAU2 chromatid cohesion factor homolog	SCC4	>sp|P40090|SCC4_YEAST MAU2 chromatid cohesion factor homolog OS=Saccharomyces cerevisiae (strain ATCC 204508 / S288c) GN=SCC4 PE=1 SV=1	1	127.793																													1	127.793	0.00912912	127.79
P32908	13	P32908	P32908	Structural maintenance of chromosomes protein 1	SMC1	>sp|P32908|SMC1_YEAST Structural maintenance of chromosomes protein 1 OS=Saccharomyces cerevisiae (strain ATCC 204508 / S288c) GN=SMC1 PE=1 SV=1	1	134.043													1	134.043	0.00350469	134.04
P32908	63	P32908	P32908	Structural maintenance of chromosomes protein 1	SMC1	>sp|P32908|SMC1_YEAST Structural maintenance of chromosomes protein 1 OS=Saccharomyces cerevisiae (strain ATCC 204508 / S288c) GN=SMC1 PE=1 SV=1	1	158.3									1	153.341	0.00619386	153.34	1	158.3	0.00585478	158.3
P32908	214	P32908	P32908	Structural maintenance of chromosomes protein 1	SMC1	>sp|P32908|SMC1_YEAST Structural maintenance of chromosomes protein 1 OS=Saccharomyces cerevisiae (strain ATCC 204508 / S288c) GN=SMC1 PE=1 SV=1	1	175.913									1	153.045	0.0141039	153.05	1	175.913	0.0110515	175.91
P32908	267	P32908	P32908	Structural maintenance of chromosomes protein 1	SMC1	>sp|P32908|SMC1_YEAST Structural maintenance of chromosomes protein 1 OS=Saccharomyces cerevisiae (strain ATCC 204508 / S288c) GN=SMC1 PE=1 SV=1	1	160.65					1	144.803	0.00093356	144.8	1	245.395	3.4148e-13	245.4	1	160.65	0.000111711	160.65
P32908	851	P32908	P32908	Structural maintenance of chromosomes protein 1	SMC1	>sp|P32908|SMC1_YEAST Structural maintenance of chromosomes protein 1 OS=Saccharomyces cerevisiae (strain ATCC 204508 / S288c) GN=SMC1 PE=1 SV=1	1	218.677													1	218.677	1.4776e-11	218.68
P47037	112	P47037	P47037	Structural maintenance of chromosomes protein 3	SMC3	>sp|P47037|SMC3_YEAST Structural maintenance of chromosomes protein 3 OS=Saccharomyces cerevisiae (strain ATCC 204508 / S288c) GN=SMC3 PE=1 SV=1	1	338.226									1	325.236	2.28476e-41	325.24	1	338.226	5.89109e-42	338.23
P47037	113	P47037	P47037	Structural maintenance of chromosomes protein 3	SMC3	>sp|P47037|SMC3_YEAST Structural maintenance of chromosomes protein 3 OS=Saccharomyces cerevisiae (strain ATCC 204508 / S288c) GN=SMC3 PE=1 SV=1	1	338.226									1	325.236	2.28476e-41	325.24	1	338.226	5.89109e-42	338.23
[truncated: 164 more columns]

## Sheet: Reverse
Proteins	Positions within proteins	Leading proteins	Protein	Protein names	Gene names	Fasta headers	Localization prob	Score diff	Localization prob BW-1	Score diff BW-1	PEP BW-1	Score BW-1	Localization prob BW-2	Score diff BW-2	PEP BW-2	Score BW-2	Localization prob BW-3	Score diff BW-3	PEP BW-3	Score BW-3	Localization prob BW-4	Score diff BW-4	PEP BW-4	Score BW-4	Localization prob S1	Score diff S1	PEP S1	Score S1	Localization prob S10	Score diff S10	PEP S10	Score S10	Localization prob S11	Score diff S11	PEP S11	Score S11	Localization prob S12	Score diff S12	PEP S12	Score S12	Localization prob S13	Score diff S13	PEP S13	Score S13	Localization prob S14	Score diff S14	PEP S14	Score S14	Localization prob S2
P43605	229	P43605	P43605	N-acetyltransferase ECO1	ECO1	>sp|P43605|ECO1_YEAST N-acetyltransferase ECO1 OS=Saccharomyces cerevisiae (strain ATCC 204508 / S288c) GN=ECO1 PE=1 SV=1	1	133.148																					1	133.148	0.00550195	133.15
P43605	260	P43605	P43605	N-acetyltransferase ECO1	ECO1	>sp|P43605|ECO1_YEAST N-acetyltransferase ECO1 OS=Saccharomyces cerevisiae (strain ATCC 204508 / S288c) GN=ECO1 PE=1 SV=1	1	204.78													1	242.101	1.06997e-66	242.1					1	97.0952	2.5321e-22	215.51					1	204.78	4.76628e-17	204.78
Q12158	109	Q12158	Q12158	Sister chromatid cohesion protein 1	MCD1	>sp|Q12158|SCC1_YEAST Sister chromatid cohesion protein 1 OS=Saccharomyces cerevisiae (strain ATCC 204508 / S288c) GN=MCD1 PE=1 SV=1	1	104.244																																									1
Q12158	165	Q12158	Q12158	Sister chromatid cohesion protein 1	MCD1	>sp|Q12158|SCC1_YEAST Sister chromatid cohesion protein 1 OS=Saccharomyces cerevisiae (strain ATCC 204508 / S288c) GN=MCD1 PE=1 SV=1	1	128.707																																									1
Q12158	319	Q12158	Q12158	Sister chromatid cohesion protein 1	MCD1	>sp|Q12158|SCC1_YEAST Sister chromatid cohesion protein 1 OS=Saccharomyces cerevisiae (strain ATCC 204508 / S288c) GN=MCD1 PE=1 SV=1	1	179.101																																									1
Q12158	472	Q12158	Q12158	Sister chromatid cohesion protein 1	MCD1	>sp|Q12158|SCC1_YEAST Sister chromatid cohesion protein 1 OS=Saccharomyces cerevisiae (strain ATCC 204508 / S288c) GN=MCD1 PE=1 SV=1	1	99.0922																																									1
Q12158	490	Q12158	Q12158	Sister chromatid cohesion protein 1	MCD1	>sp|Q12158|SCC1_YEAST Sister chromatid cohesion protein 1 OS=Saccharomyces cerevisiae (strain ATCC 204508 / S288c) GN=MCD1 PE=1 SV=1	1	132.01																																									1
Q04264	8	Q04264	Q04264	Sister chromatid cohesion protein PDS5	PDS5	>sp|Q04264|PDS5_YEAST Sister chromatid cohesion protein PDS5 OS=Saccharomyces cerevisiae (strain ATCC 204508 / S288c) GN=PDS5 PE=1 SV=1	1	135.843
Q04264	54	Q04264	Q04264	Sister chromatid cohesion protein PDS5	PDS5	>sp|Q04264|PDS5_YEAST Sister chromatid cohesion protein PDS5 OS=Saccharomyces cerevisiae (strain ATCC 204508 / S288c) GN=PDS5 PE=1 SV=1	1	106.229
Q04264	499	Q04264	Q04264	Sister chromatid cohesion protein PDS5	PDS5	>sp|Q04264|PDS5_YEAST Sister chromatid cohesion protein PDS5 OS=Saccharomyces cerevisiae (strain ATCC 204508 / S288c) GN=PDS5 PE=1 SV=1	1	119.743
Q04264	606	Q04264	Q04264	Sister chromatid cohesion protein PDS5	PDS5	>sp|Q04264|PDS5_YEAST Sister chromatid cohesion protein PDS5 OS=Saccharomyces cerevisiae (strain ATCC 204508 / S288c) GN=PDS5 PE=1 SV=1	1	114.013
Q04264	677	Q04264	Q04264	Sister chromatid cohesion protein PDS5	PDS5	>sp|Q04264|PDS5_YEAST Sister chromatid cohesion protein PDS5 OS=Saccharomyces cerevisiae (strain ATCC 204508 / S288c) GN=PDS5 PE=1 SV=1	1	177.633
Q04264	752	Q04264	Q04264	Sister chromatid cohesion protein PDS5	PDS5	>sp|Q04264|PDS5_YEAST Sister chromatid cohesion protein PDS5 OS=Saccharomyces cerevisiae (strain ATCC 204508 / S288c) GN=PDS5 PE=1 SV=1	0.999815	37.3192
Q04264	756	Q04264	Q04264	Sister chromatid cohesion protein PDS5	PDS5	>sp|Q04264|PDS5_YEAST Sister chromatid cohesion protein PDS5 OS=Saccharomyces cerevisiae (strain ATCC 204508 / S288c) GN=PDS5 PE=1 SV=1	1	191.785
Q04264	845	Q04264	Q04264	Sister chromatid cohesion protein PDS5	PDS5	>sp|Q04264|PDS5_YEAST Sister chromatid cohesion protein PDS5 OS=Saccharomyces cerevisiae (strain ATCC 204508 / S288c) GN=PDS5 PE=1 SV=1	1	99.0922
Q04264	852	Q04264	Q04264	Sister chromatid cohesion protein PDS5	PDS5	>sp|Q04264|PDS5_YEAST Sister chromatid cohesion protein PDS5 OS=Saccharomyces cerevisiae (strain ATCC 204508 / S288c) GN=PDS5 PE=1 SV=1	1	156.084
Q04264	862	Q04264	Q04264	Sister chromatid cohesion protein PDS5	PDS5	>sp|Q04264|PDS5_YEAST Sister chromatid cohesion protein PDS5 OS=Saccharomyces cerevisiae (strain ATCC 204508 / S288c) GN=PDS5 PE=1 SV=1	1	192.31
Q04264	882	Q04264	Q04264	Sister chromatid cohesion protein PDS5	PDS5	>sp|Q04264|PDS5_YEAST Sister chromatid cohesion protein PDS5 OS=Saccharomyces cerevisiae (strain ATCC 204508 / S288c) GN=PDS5 PE=1 SV=1	1	90.9723
Q04264	915	Q04264	Q04264	Sister chromatid cohesion protein PDS5	PDS5	>sp|Q04264|PDS5_YEAST Sister chromatid cohesion protein PDS5 OS=Saccharomyces cerevisiae (strain ATCC 204508 / S288c) GN=PDS5 PE=1 SV=1	1	110.51
Q04264	1083	Q04264	Q04264	Sister chromatid cohesion protein PDS5	PDS5	>sp|Q04264|PDS5_YEAST Sister chromatid cohesion protein PDS5 OS=Saccharomyces cerevisiae (strain ATCC 204508 / S288c) GN=PDS5 PE=1 SV=1	1	81.0262
Q04264	1171	Q04264	Q04264	Sister chromatid cohesion protein PDS5	PDS5	>sp|Q04264|PDS5_YEAST Sister chromatid cohesion protein PDS5 OS=Saccharomyces cerevisiae (strain ATCC 204508 / S288c) GN=PDS5 PE=1 SV=1	1	181.506
Q99359	108	Q99359	Q99359	Protein RAD61	RAD61	>sp|Q99359|RAD61_YEAST Protein RAD61 OS=Saccharomyces cerevisiae (strain ATCC 204508 / S288c) GN=RAD61 PE=1 SV=1	1	218.78																					1	218.78	2.96621e-12	218.78
Q99359	131	Q99359	Q99359	Protein RAD61	RAD61	>sp|Q99359|RAD61_YEAST Protein RAD61 OS=Saccharomyces cerevisiae (strain ATCC 204508 / S288c) GN=RAD61 PE=1 SV=1	1	80.4394																					1	80.4394	2.22434e-07	80.439
Q99359	183	Q99359	Q99359	Protein RAD61	RAD61	>sp|Q99359|RAD61_YEAST Protein RAD61 OS=Saccharomyces cerevisiae (strain ATCC 204508 / S288c) GN=RAD61 PE=1 SV=1	1	157.577																					1	157.577	1.15569e-05	157.58
Q99359	232	Q99359	Q99359	Protein RAD61	RAD61	>sp|Q99359|RAD61_YEAST Protein RAD61 OS=Saccharomyces cerevisiae (strain ATCC 204508 / S288c) GN=RAD61 PE=1 SV=1	1	163.715																					1	163.715	2.47753e-16	163.72
Q99359	372	Q99359	Q99359	Protein RAD61	RAD61	>sp|Q99359|RAD61_YEAST Protein RAD61 OS=Saccharomyces cerevisiae (strain ATCC 204508 / S288c) GN=RAD61 PE=1 SV=1	0.966918	14.658																					0.966918	14.658	0.0116675	71.143
Q99359	383	Q99359	Q99359	Protein RAD61	RAD61	>sp|Q99359|RAD61_YEAST Protein RAD61 OS=Saccharomyces cerevisiae (strain ATCC 204508 / S288c) GN=RAD61 PE=1 SV=1	1	158.815																					1	158.815	0.000531207	158.81
Q99359	554	Q99359	Q99359	Protein RAD61	RAD61	>sp|Q99359|RAD61_YEAST Protein RAD61 OS=Saccharomyces cerevisiae (strain ATCC 204508 / S288c) GN=RAD61 PE=1 SV=1	1	193.283																					1	193.283	0.0061801	193.28
Q04002	145	Q04002	Q04002	Sister chromatid cohesion protein 2	SCC2	>sp|Q04002|SCC2_YEAST Sister chromatid cohesion protein 2 OS=Saccharomyces cerevisiae (strain ATCC 204508 / S288c) GN=SCC2 PE=1 SV=1	1	92.9317																																					1	92.9317	0.0016031	92.932
Q04002	796	Q04002	Q04002	Sister chromatid cohesion protein 2	SCC2	>sp|Q04002|SCC2_YEAST Sister chromatid cohesion protein 2 OS=Saccharomyces cerevisiae (strain ATCC 204508 / S288c) GN=SCC2 PE=1 SV=1	1	104.206																																					1	104.206	0.0174106	104.21
Q04002	924	Q04002	Q04002	Sister chromatid cohesion protein 2	SCC2	>sp|Q04002|SCC2_YEAST Sister chromatid cohesion protein 2 OS=Saccharomyces cerevisiae (strain ATCC 204508 / S288c) GN=SCC2 PE=1 SV=1	1	242.455																																					1	242.455	2.17065e-28	242.45
Q04002	1060	Q04002	Q04002	Sister chromatid cohesion protein 2	SCC2	>sp|Q04002|SCC2_YEAST Sister chromatid cohesion protein 2 OS=Saccharomyces cerevisiae (strain ATCC 204508 / S288c) GN=SCC2 PE=1 SV=1	1	152.707																																					1	152.707	1.5144e-05	152.71
Q04002	1108	Q04002	Q04002	Sister chromatid cohesion protein 2	SCC2	>sp|Q04002|SCC2_YEAST Sister chromatid cohesion protein 2 OS=Saccharomyces cerevisiae (strain ATCC 204508 / S288c) GN=SCC2 PE=1 SV=1	1	137.135																																					1	137.135	0.0342882	137.14
P40090	128	P40090	P40090	MAU2 chromatid cohesion factor homolog	SCC4	>sp|P40090|SCC4_YEAST MAU2 chromatid cohesion factor homolog OS=Saccharomyces cerevisiae (strain ATCC 204508 / S288c) GN=SCC4 PE=1 SV=1	1	143.01																													1	143.01	0.0310085	143.01
P40090	331	P40090	P40090	MAU2 chromatid cohesion factor homolog	SCC4	>sp|P40090|SCC4_YEAST MAU2 chromatid cohesion factor homolog OS=Saccharomyces cerevisiae (strain ATCC 204508 / S288c) GN=SCC4 PE=1 SV=1	1	118.483																													1	118.483	0.0187264	118.48
P40090	338	P40090	P40090	MAU2 chromatid cohesion factor homolog	SCC4	>sp|P40090|SCC4_YEAST MAU2 chromatid cohesion factor homolog OS=Saccharomyces cerevisiae (strain ATCC 204508 / S288c) GN=SCC4 PE=1 SV=1	1	132.25																													1	132.25	0.0126624	132.25
P40090	389	P40090	P40090	MAU2 chromatid cohesion factor homolog	SCC4	>sp|P40090|SCC4_YEAST MAU2 chromatid cohesion factor homolog OS=Saccharomyces cerevisiae (strain ATCC 204508 / S288c) GN=SCC4 PE=1 SV=1	1	109.361																													1	109.361	0.00171736	111.65
P40090	452	P40090	P40090	MAU2 chromatid cohesion factor homolog	SCC4	>sp|P40090|SCC4_YEAST MAU2 chromatid cohesion factor homolog OS=Saccharomyces cerevisiae (strain ATCC 204508 / S288c) GN=SCC4 PE=1 SV=1	1	100.542																													1	100.542	4.75603e-08	176.25
P40090	611	P40090	P40090	MAU2 chromatid cohesion factor homolog	SCC4	>sp|P40090|SCC4_YEAST MAU2 chromatid cohesion factor homolog OS=Saccharomyces cerevisiae (strain ATCC 204508 / S288c) GN=SCC4 PE=1 SV=1	1	149.216																													1	149.216	0.000568535	149.22
P32908	297	P32908	P32908	Structural maintenance of chromosomes protein 1	SMC1	>sp|P32908|SMC1_YEAST Structural maintenance of chromosomes protein 1 OS=Saccharomyces cerevisiae (strain ATCC 204508 / S288c) GN=SMC1 PE=1 SV=1	1	166.089					1	166.089	0.0111218	166.09	1	155.42	0.0125626	155.84	1	166.089	0.0111218	166.09
P32908	394	P32908	P32908	Structural maintenance of chromosomes protein 1	SMC1	>sp|P32908|SMC1_YEAST Structural maintenance of chromosomes protein 1 OS=Saccharomyces cerevisiae (strain ATCC 204508 / S288c) GN=SMC1 PE=1 SV=1	1	125.515									1	125.515	0.000287976	125.51
P32908	473	P32908	P32908	Structural maintenance of chromosomes protein 1	SMC1	>sp|P32908|SMC1_YEAST Structural maintenance of chromosomes protein 1 OS=Saccharomyces cerevisiae (strain ATCC 204508 / S288c) GN=SMC1 PE=1 SV=1	1	143.991					1	197.382	1.37579e-19	197.38	1	256.672	2.09317e-39	256.67	1	143.991	1.17757e-14	188.96
[truncated: 164 more columns]

## Sheet: Undirectional
Proteins	Positions within proteins	Leading proteins	Protein	Protein names	Gene names	Fasta headers	Localization prob	Score diff	Localization prob BW-1	Score diff BW-1	PEP BW-1	Score BW-1	Localization prob BW-2	Score diff BW-2	PEP BW-2	Score BW-2	Localization prob BW-3	Score diff BW-3	PEP BW-3	Score BW-3	Localization prob BW-4	Score diff BW-4	PEP BW-4	Score BW-4	Localization prob S1	Score diff S1	PEP S1	Score S1	Localization prob S10	Score diff S10	PEP S10	Score S10	Localization prob S11	Score diff S11	PEP S11	Score S11	Localization prob S12	Score diff S12	PEP S12	Score S12	Localization prob S13	Score diff S13	PEP S13	Score S13	Localization prob S14	Score diff S14	PEP S14	Score S14	Localization prob S2
P43605	185	P43605	P43605	N-acetyltransferase ECO1	ECO1	>sp|P43605|ECO1_YEAST N-acetyltransferase ECO1 OS=Saccharomyces cerevisiae (strain ATCC 204508 / S288c) GN=ECO1 PE=1 SV=1	1	215.616									1	218.249	3.33694e-27	218.25	1	189.506	2.27453e-15	189.51					1	215.616	3.97648e-27	215.62
P43605	209	P43605	P43605	N-acetyltransferase ECO1	ECO1	>sp|P43605|ECO1_YEAST N-acetyltransferase ECO1 OS=Saccharomyces cerevisiae (strain ATCC 204508 / S288c) GN=ECO1 PE=1 SV=1	1	143.142																					1	143.142	0.000467123	143.14
P43605	271	P43605	P43605	N-acetyltransferase ECO1	ECO1	>sp|P43605|ECO1_YEAST N-acetyltransferase ECO1 OS=Saccharomyces cerevisiae (strain ATCC 204508 / S288c) GN=ECO1 PE=1 SV=1	1	136.023									1	134.304	0.00261478	134.3	1	134.304	0.010775	134.3					1	122.699	0.0290803	122.7					1	113.379	0.0446565	113.38
P40541	13	P40541	P40541	Cohesin subunit SCC3	IRR1	>sp|P40541|SCC3_YEAST Cohesin subunit SCC3 OS=Saccharomyces cerevisiae (strain ATCC 204508 / S288c) GN=IRR1 PE=1 SV=1	1	166.215									1	167.589	2.61099e-13	167.59	1	166.215	3.21341e-13	166.21
Q12158	363	Q12158	Q12158	Sister chromatid cohesion protein 1	MCD1	>sp|Q12158|SCC1_YEAST Sister chromatid cohesion protein 1 OS=Saccharomyces cerevisiae (strain ATCC 204508 / S288c) GN=MCD1 PE=1 SV=1	1	231.711																																									1
Q12158	521	Q12158	Q12158	Sister chromatid cohesion protein 1	MCD1	>sp|Q12158|SCC1_YEAST Sister chromatid cohesion protein 1 OS=Saccharomyces cerevisiae (strain ATCC 204508 / S288c) GN=MCD1 PE=1 SV=1	1	160.843																																									1
Q12158	556	Q12158	Q12158	Sister chromatid cohesion protein 1	MCD1	>sp|Q12158|SCC1_YEAST Sister chromatid cohesion protein 1 OS=Saccharomyces cerevisiae (strain ATCC 204508 / S288c) GN=MCD1 PE=1 SV=1	1	124.124																																									1
Q04264	500	Q04264	Q04264	Sister chromatid cohesion protein PDS5	PDS5	>sp|Q04264|PDS5_YEAST Sister chromatid cohesion protein PDS5 OS=Saccharomyces cerevisiae (strain ATCC 204508 / S288c) GN=PDS5 PE=1 SV=1	1	168.607
Q04264	747	Q04264	Q04264	Sister chromatid cohesion protein PDS5	PDS5	>sp|Q04264|PDS5_YEAST Sister chromatid cohesion protein PDS5 OS=Saccharomyces cerevisiae (strain ATCC 204508 / S288c) GN=PDS5 PE=1 SV=1	1	107.688
Q04264	763	Q04264	Q04264	Sister chromatid cohesion protein PDS5	PDS5	>sp|Q04264|PDS5_YEAST Sister chromatid cohesion protein PDS5 OS=Saccharomyces cerevisiae (strain ATCC 204508 / S288c) GN=PDS5 PE=1 SV=1	1	196.496
Q04264	926	Q04264	Q04264	Sister chromatid cohesion protein PDS5	PDS5	>sp|Q04264|PDS5_YEAST Sister chromatid cohesion protein PDS5 OS=Saccharomyces cerevisiae (strain ATCC 204508 / S288c) GN=PDS5 PE=1 SV=1	1	121.076
Q04264	1102	Q04264	Q04264	Sister chromatid cohesion protein PDS5	PDS5	>sp|Q04264|PDS5_YEAST Sister chromatid cohesion protein PDS5 OS=Saccharomyces cerevisiae (strain ATCC 204508 / S288c) GN=PDS5 PE=1 SV=1	0.998648	28.6841
Q04264	1177	Q04264	Q04264	Sister chromatid cohesion protein PDS5	PDS5	>sp|Q04264|PDS5_YEAST Sister chromatid cohesion protein PDS5 OS=Saccharomyces cerevisiae (strain ATCC 204508 / S288c) GN=PDS5 PE=1 SV=1	1	144.375
Q04264	1208	Q04264	Q04264	Sister chromatid cohesion protein PDS5	PDS5	>sp|Q04264|PDS5_YEAST Sister chromatid cohesion protein PDS5 OS=Saccharomyces cerevisiae (strain ATCC 204508 / S288c) GN=PDS5 PE=1 SV=1	1	172.755
Q04264	1248	Q04264	Q04264	Sister chromatid cohesion protein PDS5	PDS5	>sp|Q04264|PDS5_YEAST Sister chromatid cohesion protein PDS5 OS=Saccharomyces cerevisiae (strain ATCC 204508 / S288c) GN=PDS5 PE=1 SV=1	1	73.8866
Q99359	85	Q99359	Q99359	Protein RAD61	RAD61	>sp|Q99359|RAD61_YEAST Protein RAD61 OS=Saccharomyces cerevisiae (strain ATCC 204508 / S288c) GN=RAD61 PE=1 SV=1	1	83.8686																					1	83.8686	0.000167203	102.07
Q99359	92	Q99359	Q99359	Protein RAD61	RAD61	>sp|Q99359|RAD61_YEAST Protein RAD61 OS=Saccharomyces cerevisiae (strain ATCC 204508 / S288c) GN=RAD61 PE=1 SV=1	1	131.249																					1	131.249	6.86445e-07	149.53
Q99359	122	Q99359	Q99359	Protein RAD61	RAD61	>sp|Q99359|RAD61_YEAST Protein RAD61 OS=Saccharomyces cerevisiae (strain ATCC 204508 / S288c) GN=RAD61 PE=1 SV=1	1	203.114																					1	203.114	2.03095e-17	220.34
Q99359	248	Q99359	Q99359	Protein RAD61	RAD61	>sp|Q99359|RAD61_YEAST Protein RAD61 OS=Saccharomyces cerevisiae (strain ATCC 204508 / S288c) GN=RAD61 PE=1 SV=1	1	43.291																					1	43.291	2.07357e-16	144.63
Q99359	268	Q99359	Q99359	Protein RAD61	RAD61	>sp|Q99359|RAD61_YEAST Protein RAD61 OS=Saccharomyces cerevisiae (strain ATCC 204508 / S288c) GN=RAD61 PE=1 SV=1	1	153.044																					1	153.044	2.48876e-07	153.04
Q99359	281	Q99359	Q99359	Protein RAD61	RAD61	>sp|Q99359|RAD61_YEAST Protein RAD61 OS=Saccharomyces cerevisiae (strain ATCC 204508 / S288c) GN=RAD61 PE=1 SV=1	1	89.2973																					1	89.2973	0.00037921	89.297
Q99359	324	Q99359	Q99359	Protein RAD61	RAD61	>sp|Q99359|RAD61_YEAST Protein RAD61 OS=Saccharomyces cerevisiae (strain ATCC 204508 / S288c) GN=RAD61 PE=1 SV=1	1	246.26																					1	246.26	3.74227e-05	246.26
Q04002	165	Q04002	Q04002	Sister chromatid cohesion protein 2	SCC2	>sp|Q04002|SCC2_YEAST Sister chromatid cohesion protein 2 OS=Saccharomyces cerevisiae (strain ATCC 204508 / S288c) GN=SCC2 PE=1 SV=1	1	132.735																																					1	132.735	3.12838e-05	132.74
Q04002	168	Q04002	Q04002	Sister chromatid cohesion protein 2	SCC2	>sp|Q04002|SCC2_YEAST Sister chromatid cohesion protein 2 OS=Saccharomyces cerevisiae (strain ATCC 204508 / S288c) GN=SCC2 PE=1 SV=1	1	175.928																																					1	175.928	1.09408e-17	178.73
Q04002	1078	Q04002	Q04002	Sister chromatid cohesion protein 2	SCC2	>sp|Q04002|SCC2_YEAST Sister chromatid cohesion protein 2 OS=Saccharomyces cerevisiae (strain ATCC 204508 / S288c) GN=SCC2 PE=1 SV=1	1	108.431																																					1	108.431	0.0458565	108.43
Q04002	1460	Q04002	Q04002	Sister chromatid cohesion protein 2	SCC2	>sp|Q04002|SCC2_YEAST Sister chromatid cohesion protein 2 OS=Saccharomyces cerevisiae (strain ATCC 204508 / S288c) GN=SCC2 PE=1 SV=1	0.586106	1.51087																																					0.586106	1.51087	0.0169989	83.395
P40090	276	P40090	P40090	MAU2 chromatid cohesion factor homolog	SCC4	>sp|P40090|SCC4_YEAST MAU2 chromatid cohesion factor homolog OS=Saccharomyces cerevisiae (strain ATCC 204508 / S288c) GN=SCC4 PE=1 SV=1	1	154.102																													1	154.102	0.000167372	154.1
[truncated: 164 more columns]
